# Supplementary material for: Multimodal analyses of early, untreated systemic sclerosis skin identify a proinflammatory vascular niche of macrophage-fibroblast signaling
Source: JCI Insight. 2025 Dec 18;11(3):e198954. doi: 10.1172/jci.insight.198954 (PMC12893110; doi:10.1172/jci.insight.198954)
Supplement: Supporting data values [file jciinsight-11-198954-s204.xlsx]

## Sheet: TableS1_All_DE_RNA
	p_val	avg_log2FC	pct.1	pct.2	p_val_adj	cluster	gene
KRT5	0	2.73872	0.684	0.386	0	Keratinocytes	KRT5
KRT14	0	2.64366	0.715	0.495	0	Keratinocytes	KRT14
KRT1	0	2.46423	0.872	0.835	0	Keratinocytes	KRT1
DSP	0	2.40764	0.996	0.744	0	Keratinocytes	DSP
KRT17	0	2.27205	0.445	0.227	0	Keratinocytes	KRT17
SPINK5	0	2.22177	0.6	0.19	0	Keratinocytes	SPINK5
KRT10	0	2.11225	0.959	0.959	0	Keratinocytes	KRT10
DSC3	0	2.0427	0.962	0.455	0	Keratinocytes	DSC3
DSG1	0	1.99957	0.914	0.606	0	Keratinocytes	DSG1
PERP	0	1.99631	0.994	0.799	0	Keratinocytes	PERP
DMKN	0	1.94582	0.889	0.744	0	Keratinocytes	DMKN
SFN	0	1.92423	0.955	0.527	0	Keratinocytes	SFN
PKP1	0	1.90779	0.899	0.191	0	Keratinocytes	PKP1
KRT6A	0	1.86462	0.417	0.183	0	Keratinocytes	KRT6A
SBSN	0	1.83384	0.621	0.2	0	Keratinocytes	SBSN
FAM160A1	0	1.78344	0.833	0.138	0	Keratinocytes	FAM160A1
KRT16	0	1.78053	0.379	0.166	0	Keratinocytes	KRT16
MIR205HG	0	1.71622	0.724	0.083	0	Keratinocytes	MIR205HG
DSG3	0	1.70273	0.671	0.091	0	Keratinocytes	DSG3
KRT6B	0	1.69421	0.334	0.143	0	Keratinocytes	KRT6B
LY6D	0	1.6387	0.763	0.238	0	Keratinocytes	LY6D
DSC1	0	1.61363	0.598	0.169	0	Keratinocytes	DSC1
JUP	0	1.60259	0.906	0.261	0	Keratinocytes	JUP
HES1	0	1.54676	0.842	0.582	0	Keratinocytes	HES1
NRARP	0	1.54013	0.733	0.195	0	Keratinocytes	NRARP
KLF5	0	1.52048	0.895	0.251	0	Keratinocytes	KLF5
S100A14	0	1.5148	0.8	0.18	0	Keratinocytes	S100A14
FAM83B	0	1.51464	0.692	0.081	0	Keratinocytes	FAM83B
TRIM29	0	1.49246	0.826	0.146	0	Keratinocytes	TRIM29
S100A2	0	1.47438	0.479	0.164	0	Keratinocytes	S100A2
CALML3	0	1.47317	0.562	0.137	0	Keratinocytes	CALML3
LYPD3	0	1.47227	0.69	0.139	0	Keratinocytes	LYPD3
KRTDAP	0	1.4705	0.81	0.755	0	Keratinocytes	KRTDAP
TP63	0	1.45341	0.741	0.104	0	Keratinocytes	TP63
POF1B	0	1.40972	0.499	0.111	0	Keratinocytes	POF1B
CLDN1	0	1.36891	0.71	0.14	0	Keratinocytes	CLDN1
AQP3	0	1.34512	0.716	0.138	0	Keratinocytes	AQP3
COL17A1	0	1.34405	0.287	0.083	0	Keratinocytes	COL17A1
CALML5	0	1.3184	0.66	0.505	0	Keratinocytes	CALML5
DENND2C	0	1.3084	0.65	0.106	0	Keratinocytes	DENND2C
ABCA12	0	1.30623	0.558	0.049	0	Keratinocytes	ABCA12
TAF4B	0	1.29883	0.592	0.198	0	Keratinocytes	TAF4B
CA12	0	1.29505	0.704	0.106	0	Keratinocytes	CA12
TMEM45A	0	1.27811	0.642	0.203	0	Keratinocytes	TMEM45A
GRIP1	0	1.24429	0.61	0.091	0	Keratinocytes	GRIP1
HOPX	0	1.23125	0.597	0.265	0	Keratinocytes	HOPX
SERPINB5	0	1.21057	0.714	0.135	0	Keratinocytes	SERPINB5
AL117329.1	0	1.20713	0.653	0.084	0	Keratinocytes	AL117329.1
GJA1	0	1.19557	0.773	0.338	0	Keratinocytes	GJA1
PARD3	0	1.18546	0.931	0.642	0	Keratinocytes	PARD3
EMP2	0	1.14826	0.784	0.304	0	Keratinocytes	EMP2
TACSTD2	0	1.14653	0.673	0.14	0	Keratinocytes	TACSTD2
PIK3C2G	0	1.142	0.648	0.083	0	Keratinocytes	PIK3C2G
LGALS7B	0	1.1357	0.911	0.774	0	Keratinocytes	LGALS7B
INTS6	0	1.1325	0.779	0.587	0	Keratinocytes	INTS6
SDC1	0	1.1312	0.669	0.1	0	Keratinocytes	SDC1
CXADR	0	1.12248	0.714	0.107	0	Keratinocytes	CXADR
IFFO2	0	1.11213	0.679	0.146	0	Keratinocytes	IFFO2
CD55	0	1.10673	0.652	0.378	0	Keratinocytes	CD55
EHF	0	1.09995	0.601	0.093	0	Keratinocytes	EHF
MT1X	0	1.09926	0.569	0.338	0	Keratinocytes	MT1X
DEGS1	0	1.09421	0.768	0.295	0	Keratinocytes	DEGS1
LINC00511	0	1.08173	0.635	0.135	0	Keratinocytes	LINC00511
SLC38A2	0	1.07958	0.93	0.837	0	Keratinocytes	SLC38A2
TIAM1	0	1.07469	0.655	0.203	0	Keratinocytes	TIAM1
FRMD6	0	1.0611	0.726	0.288	0	Keratinocytes	FRMD6
EZR	0	1.04938	0.864	0.379	0	Keratinocytes	EZR
RPLP1	0	1.04874	0.991	0.996	0	Keratinocytes	RPLP1
ANK3	0	1.04163	0.795	0.247	0	Keratinocytes	ANK3
RPLP0	0	1.03794	0.945	0.901	0	Keratinocytes	RPLP0
TUBB4B	0	1.01665	0.747	0.262	0	Keratinocytes	TUBB4B
NHSL1	0	1.01026	0.682	0.22	0	Keratinocytes	NHSL1
AHNAK2	0	1.00957	0.72	0.168	0	Keratinocytes	AHNAK2
CDH1	0	1.00928	0.695	0.123	0	Keratinocytes	CDH1
NDFIP2	0	1.0062	0.677	0.157	0	Keratinocytes	NDFIP2
SH3RF2	0	1.00601	0.596	0.083	0	Keratinocytes	SH3RF2
GLTP	0	1.00459	0.629	0.174	0	Keratinocytes	GLTP
POU3F1	0	1.00115	0.585	0.084	0	Keratinocytes	POU3F1
PTPN13	0	0.996012	0.758	0.266	0	Keratinocytes	PTPN13
SGMS2	0	0.99373	0.483	0.155	0	Keratinocytes	SGMS2
SCEL	0	0.992467	0.417	0.111	0	Keratinocytes	SCEL
NEBL	0	0.992064	0.669	0.156	0	Keratinocytes	NEBL
LYPD6B	0	0.990233	0.522	0.051	0	Keratinocytes	LYPD6B
TMEM154	0	0.960498	0.666	0.138	0	Keratinocytes	TMEM154
FABP5	0	0.959444	0.699	0.516	0	Keratinocytes	FABP5
NDEL1	0	0.958599	0.657	0.275	0	Keratinocytes	NDEL1
MPP7	0	0.957476	0.681	0.168	0	Keratinocytes	MPP7
ARHGEF4	0	0.946062	0.57	0.046	0	Keratinocytes	ARHGEF4
RPS19	0	0.944506	0.961	0.969	0	Keratinocytes	RPS19
SMG1	0	0.937894	0.84	0.476	0	Keratinocytes	SMG1
AC138305.1	0	0.933533	0.395	0.061	0	Keratinocytes	AC138305.1
RPS18	0	0.933181	0.973	0.993	0	Keratinocytes	RPS18
PMAIP1	0	0.928358	0.53	0.125	0	Keratinocytes	PMAIP1
NECTIN1	0	0.92448	0.648	0.088	0	Keratinocytes	NECTIN1
PTPRZ1	0	0.922717	0.559	0.063	0	Keratinocytes	PTPRZ1
EXOC6B	0	0.920406	0.875	0.707	0	Keratinocytes	EXOC6B
EEF1G	0	0.920179	0.896	0.765	0	Keratinocytes	EEF1G
KLK7	0	0.914188	0.227	0.057	0	Keratinocytes	KLK7
RPL4	0	0.913823	0.898	0.727	0	Keratinocytes	RPL4
KRT6C	0	0.913449	0.246	0.08	0	Keratinocytes	KRT6C
EXPH5	0	0.912289	0.641	0.125	0	Keratinocytes	EXPH5
TLE4	0	0.897802	0.71	0.372	0	Keratinocytes	TLE4
RPS6	0	0.894674	0.966	0.958	0	Keratinocytes	RPS6
IRF6	0	0.892056	0.586	0.066	0	Keratinocytes	IRF6
RPL13	0	0.891727	0.975	0.988	0	Keratinocytes	RPL13
NDRG1	0	0.887606	0.735	0.332	0	Keratinocytes	NDRG1
MYH14	0	0.881243	0.436	0.05	0	Keratinocytes	MYH14
RCOR1	0	0.880556	0.634	0.266	0	Keratinocytes	RCOR1
FOSB	0	0.866445	0.77	0.442	0	Keratinocytes	FOSB
CDHR1	0	0.864332	0.492	0.048	0	Keratinocytes	CDHR1
FGFR3	0	0.85996	0.558	0.061	0	Keratinocytes	FGFR3
GRHL1	0	0.856817	0.495	0.101	0	Keratinocytes	GRHL1
PTPRF	0	0.854342	0.693	0.17	0	Keratinocytes	PTPRF
RPS8	0	0.84919	0.968	0.975	0	Keratinocytes	RPS8
CERS3	0	0.845912	0.46	0.038	0	Keratinocytes	CERS3
RPL8	0	0.844195	0.934	0.905	0	Keratinocytes	RPL8
NEDD4L	0	0.842543	0.411	0.168	0	Keratinocytes	NEDD4L
RPL3	0	0.841728	0.948	0.943	0	Keratinocytes	RPL3
HMGCS1	0	0.838941	0.574	0.186	0	Keratinocytes	HMGCS1
CSTA	0	0.837452	0.591	0.281	0	Keratinocytes	CSTA
CLEC2A	0	0.837394	0.464	0.082	0	Keratinocytes	CLEC2A
PKP3	0	0.835447	0.563	0.06	0	Keratinocytes	PKP3
CASP14	0	0.8354	0.451	0.075	0	Keratinocytes	CASP14
RHOV	0	0.832722	0.54	0.063	0	Keratinocytes	RHOV
EGFR	0	0.832532	0.822	0.341	0	Keratinocytes	EGFR
IER3	0	0.828961	0.716	0.344	0	Keratinocytes	IER3
ATP10B	0	0.821562	0.336	0.03	0	Keratinocytes	ATP10B
FXYD3	0	0.820453	0.664	0.222	0	Keratinocytes	FXYD3
GATA3	0	0.818976	0.546	0.089	0	Keratinocytes	GATA3
ABHD5	0	0.81836	0.57	0.166	0	Keratinocytes	ABHD5
GPNMB	0	0.815417	0.669	0.306	0	Keratinocytes	GPNMB
SGPP2	0	0.812519	0.43	0.06	0	Keratinocytes	SGPP2
PATJ	0	0.812035	0.718	0.235	0	Keratinocytes	PATJ
GRHL2	0	0.811659	0.566	0.083	0	Keratinocytes	GRHL2
ARAP2	0	0.810653	0.633	0.211	0	Keratinocytes	ARAP2
PABPC1	0	0.810472	0.977	0.823	0	Keratinocytes	PABPC1
RPL18A	0	0.807019	0.935	0.937	0	Keratinocytes	RPL18A
MAF	0	0.805909	0.691	0.269	0	Keratinocytes	MAF
S100A16	0	0.802681	0.622	0.21	0	Keratinocytes	S100A16
DAPL1	0	0.802031	0.501	0.135	0	Keratinocytes	DAPL1
MT-CO1	0	0.801901	1	0.998	0	Keratinocytes	MT-CO1
TUBA4A	0	0.800629	0.569	0.138	0	Keratinocytes	TUBA4A
CCND1	0	0.798488	0.577	0.209	0	Keratinocytes	CCND1
RPL28	0	0.797585	0.942	0.961	0	Keratinocytes	RPL28
RND3	0	0.797165	0.636	0.254	0	Keratinocytes	RND3
CLCA2	0	0.795844	0.547	0.061	0	Keratinocytes	CLCA2
EZH2	0	0.793757	0.568	0.18	0	Keratinocytes	EZH2
RPS2	0	0.793723	0.964	0.969	0	Keratinocytes	RPS2
PPP1R14C	0	0.78457	0.5	0.047	0	Keratinocytes	PPP1R14C
MAST4	0	0.782353	0.763	0.397	0	Keratinocytes	MAST4
CCL27	0	0.782035	0.383	0.094	0	Keratinocytes	CCL27
RPLP2	0	0.781184	0.961	0.972	0	Keratinocytes	RPLP2
RPL7A	0	0.780475	0.918	0.918	0	Keratinocytes	RPL7A
RPS24	0	0.777799	0.945	0.959	0	Keratinocytes	RPS24
GSDMC	0	0.775625	0.404	0.036	0	Keratinocytes	GSDMC
RPL13A	0	0.774589	0.976	0.988	0	Keratinocytes	RPL13A
POLG2	0	0.774316	0.449	0.142	0	Keratinocytes	POLG2
ATF3	0	0.773295	0.684	0.368	0	Keratinocytes	ATF3
RPS4X	0	0.771261	0.923	0.93	0	Keratinocytes	RPS4X
GAN	0	0.769848	0.445	0.111	0	Keratinocytes	GAN
TMEM117	0	0.76622	0.626	0.26	0	Keratinocytes	TMEM117
RPL29	0	0.761932	0.898	0.878	0	Keratinocytes	RPL29
CRYBG1	0	0.760518	0.609	0.188	0	Keratinocytes	CRYBG1
RPL35	0	0.756607	0.929	0.915	0	Keratinocytes	RPL35
RPL18	0	0.756286	0.931	0.929	0	Keratinocytes	RPL18
DHCR24	0	0.754583	0.473	0.073	0	Keratinocytes	DHCR24
BTG2	0	0.754008	0.592	0.292	0	Keratinocytes	BTG2
EEF2	0	0.753443	0.867	0.579	0	Keratinocytes	EEF2
PPP2R3A	0	0.751757	0.626	0.226	0	Keratinocytes	PPP2R3A
GSTP1	0	0.751717	0.728	0.404	0	Keratinocytes	GSTP1
TENM4	0	0.751573	0.48	0.104	0	Keratinocytes	TENM4
ESRP1	0	0.749711	0.541	0.071	0	Keratinocytes	ESRP1
YWHAZ	0	0.747695	0.892	0.659	0	Keratinocytes	YWHAZ
EPHB6	0	0.746941	0.531	0.095	0	Keratinocytes	EPHB6
GNAI1	0	0.745251	0.615	0.245	0	Keratinocytes	GNAI1
SLC2A1	0	0.742081	0.492	0.09	0	Keratinocytes	SLC2A1
BZW2	0	0.741192	0.589	0.211	0	Keratinocytes	BZW2
COBL	0	0.740992	0.562	0.117	0	Keratinocytes	COBL
ROBO1	0	0.740424	0.657	0.335	0	Keratinocytes	ROBO1
SPPL3	0	0.740149	0.748	0.412	0	Keratinocytes	SPPL3
EEF1B2	0	0.737669	0.817	0.541	0	Keratinocytes	EEF1B2
PLP2	0	0.736724	0.594	0.158	0	Keratinocytes	PLP2
AC010343.3	0	0.731902	0.281	0.029	0	Keratinocytes	AC010343.3
NECTIN4	0	0.731088	0.476	0.054	0	Keratinocytes	NECTIN4
RPS15	0	0.729839	0.94	0.957	0	Keratinocytes	RPS15
RPL37A	0	0.729515	0.978	0.99	0	Keratinocytes	RPL37A
CPEB2	0	0.728037	0.633	0.294	0	Keratinocytes	CPEB2
HSPA4L	0	0.72214	0.483	0.11	0	Keratinocytes	HSPA4L
RPS5	0	0.72173	0.883	0.828	0	Keratinocytes	RPS5
RPL36	0	0.719396	0.917	0.905	0	Keratinocytes	RPL36
ARHGAP32	0	0.716467	0.698	0.315	0	Keratinocytes	ARHGAP32
IMPA2	0	0.716037	0.505	0.078	0	Keratinocytes	IMPA2
RAB10	0	0.713158	0.778	0.407	0	Keratinocytes	RAB10
DSC2	0	0.712929	0.303	0.074	0	Keratinocytes	DSC2
LGALS7	0	0.711273	0.421	0.173	0	Keratinocytes	LGALS7
MAL2	0	0.711182	0.48	0.08	0	Keratinocytes	MAL2
C19orf33	0	0.71041	0.51	0.171	0	Keratinocytes	C19orf33
ITPKC	0	0.706579	0.427	0.112	0	Keratinocytes	ITPKC
TACC2	0	0.705431	0.625	0.188	0	Keratinocytes	TACC2
IL20RB	0	0.704351	0.524	0.074	0	Keratinocytes	IL20RB
TUFT1	0	0.70435	0.457	0.056	0	Keratinocytes	TUFT1
CTNNBIP1	0	0.703485	0.584	0.177	0	Keratinocytes	CTNNBIP1
DAAM1	0	0.702098	0.805	0.386	0	Keratinocytes	DAAM1
APOE	0	0.70198	0.642	0.333	0	Keratinocytes	APOE
RACK1	0	0.701927	0.881	0.802	0	Keratinocytes	RACK1
CASZ1	0	0.701916	0.564	0.148	0	Keratinocytes	CASZ1
C3orf52	0	0.699792	0.391	0.047	0	Keratinocytes	C3orf52
SGMS1	0	0.698857	0.675	0.409	0	Keratinocytes	SGMS1
PPL	0	0.698217	0.565	0.161	0	Keratinocytes	PPL
EVPL	0	0.692832	0.478	0.04	0	Keratinocytes	EVPL
YBX3	0	0.692397	0.864	0.533	0	Keratinocytes	YBX3
ZNF750	0	0.690038	0.475	0.064	0	Keratinocytes	ZNF750
RPL36A	0	0.688214	0.908	0.912	0	Keratinocytes	RPL36A
MAP7	0	0.688204	0.532	0.126	0	Keratinocytes	MAP7
WDFY2	0	0.687251	0.715	0.337	0	Keratinocytes	WDFY2
PCDH7	0	0.686801	0.37	0.126	0	Keratinocytes	PCDH7
CLTB	0	0.686513	0.591	0.195	0	Keratinocytes	CLTB
TENM2	0	0.685911	0.271	0.057	0	Keratinocytes	TENM2
CYLD	0	0.685483	0.574	0.301	0	Keratinocytes	CYLD
EEF1A1	0	0.685068	0.992	0.995	0	Keratinocytes	EEF1A1
BNIPL	0	0.684882	0.457	0.044	0	Keratinocytes	BNIPL
RAPGEFL1	0	0.684452	0.483	0.046	0	Keratinocytes	RAPGEFL1
SOX5	0	0.682908	0.661	0.297	0	Keratinocytes	SOX5
BCL11B	0	0.68254	0.653	0.157	0	Keratinocytes	BCL11B
ALDH3A2	0	0.68122	0.62	0.19	0	Keratinocytes	ALDH3A2
SERPINA12	0	0.681175	0.197	0.044	0	Keratinocytes	SERPINA12
LINC02457	0	0.680626	0.19	0.017	0	Keratinocytes	LINC02457
RPS3	0	0.680047	0.919	0.922	0	Keratinocytes	RPS3
SRSF2	0	0.677166	0.777	0.387	0	Keratinocytes	SRSF2
RPS28	0	0.677051	0.948	0.965	0	Keratinocytes	RPS28
EGR1	0	0.674578	0.718	0.378	0	Keratinocytes	EGR1
TNFRSF19	0	0.673822	0.48	0.115	0	Keratinocytes	TNFRSF19
MFSD2A	0	0.672851	0.467	0.053	0	Keratinocytes	MFSD2A
MAFB	0	0.669635	0.608	0.218	0	Keratinocytes	MAFB
DLG1	0	0.66956	0.753	0.428	0	Keratinocytes	DLG1
OXCT1	0	0.667496	0.525	0.192	0	Keratinocytes	OXCT1
RPL11	0	0.667384	0.945	0.967	0	Keratinocytes	RPL11
KLK11	0	0.666386	0.458	0.081	0	Keratinocytes	KLK11
ALDH2	0	0.66552	0.589	0.187	0	Keratinocytes	ALDH2
MT-ATP8	0	0.665429	0.978	0.941	0	Keratinocytes	MT-ATP8
RPS3A	0	0.664158	0.939	0.937	0	Keratinocytes	RPS3A
SPINT2	0	0.662664	0.587	0.136	0	Keratinocytes	SPINT2
RPL12	0	0.661989	0.909	0.916	0	Keratinocytes	RPL12
GAREM1	0	0.659794	0.503	0.199	0	Keratinocytes	GAREM1
ELL2	0	0.659732	0.705	0.313	0	Keratinocytes	ELL2
PLA2G4E	0	0.659519	0.384	0.03	0	Keratinocytes	PLA2G4E
RPL10A	0	0.657105	0.893	0.876	0	Keratinocytes	RPL10A
C6orf132	0	0.657	0.504	0.076	0	Keratinocytes	C6orf132
SPAG9	0	0.653777	0.792	0.708	0	Keratinocytes	SPAG9
PPP1R13L	0	0.652395	0.539	0.098	0	Keratinocytes	PPP1R13L
DYNLL1	0	0.652298	0.759	0.443	0	Keratinocytes	DYNLL1
ANXA2	0	0.650719	0.936	0.817	0	Keratinocytes	ANXA2
NFKBIZ	0	0.650025	0.675	0.384	0	Keratinocytes	NFKBIZ
CLIP1	0	0.648391	0.684	0.337	0	Keratinocytes	CLIP1
LRRC23	0	0.648136	0.355	0.144	0	Keratinocytes	LRRC23
RPL27A	0	0.645749	0.93	0.945	0	Keratinocytes	RPL27A
HOMER1	0	0.645704	0.42	0.131	0	Keratinocytes	HOMER1
ABI1	0	0.644074	0.706	0.422	0	Keratinocytes	ABI1
SNHG29	0	0.64379	0.687	0.355	0	Keratinocytes	SNHG29
LAD1	0	0.643728	0.448	0.048	0	Keratinocytes	LAD1
TENT5B	0	0.642221	0.434	0.053	0	Keratinocytes	TENT5B
POU2F3	0	0.641657	0.422	0.034	0	Keratinocytes	POU2F3
BRD2	0	0.639591	0.671	0.329	0	Keratinocytes	BRD2
TMEM40	0	0.636924	0.357	0.036	0	Keratinocytes	TMEM40
DBI	0	0.636099	0.651	0.361	0	Keratinocytes	DBI
MT-CO2	0	0.635544	1	0.999	0	Keratinocytes	MT-CO2
RPL19	0	0.635036	0.928	0.954	0	Keratinocytes	RPL19
TIPARP	0	0.634197	0.568	0.222	0	Keratinocytes	TIPARP
SLC16A10	0	0.632865	0.436	0.091	0	Keratinocytes	SLC16A10
RPS9	0	0.632032	0.937	0.909	0	Keratinocytes	RPS9
FBXW7	0	0.630213	0.835	0.561	0	Keratinocytes	FBXW7
MIDN	0	0.629564	0.575	0.239	0	Keratinocytes	MIDN
TUBB2A	0	0.627989	0.469	0.128	0	Keratinocytes	TUBB2A
RPL6	0	0.626	0.919	0.881	0	Keratinocytes	RPL6
BAIAP2	0	0.625666	0.523	0.148	0	Keratinocytes	BAIAP2
FOSL1	0	0.625538	0.328	0.064	0	Keratinocytes	FOSL1
BTBD11	0	0.625131	0.432	0.085	0	Keratinocytes	BTBD11
RPSA	0	0.624672	0.858	0.751	0	Keratinocytes	RPSA
ETS2	0	0.624486	0.627	0.322	0	Keratinocytes	ETS2
LGALSL	0	0.621237	0.418	0.097	0	Keratinocytes	LGALSL
EPPK1	0	0.620015	0.35	0.047	0	Keratinocytes	EPPK1
PHLDA2	0	0.619908	0.403	0.096	0	Keratinocytes	PHLDA2
MCC	0	0.618407	0.625	0.277	0	Keratinocytes	MCC
KRT80	0	0.618101	0.33	0.032	0	Keratinocytes	KRT80
BAZ1A	0	0.616586	0.73	0.391	0	Keratinocytes	BAZ1A
SERBP1	0	0.614211	0.809	0.45	0	Keratinocytes	SERBP1
S100A11	0	0.613291	0.74	0.504	0	Keratinocytes	S100A11
BICD2	0	0.612921	0.555	0.153	0	Keratinocytes	BICD2
FAT2	0	0.612789	0.439	0.04	0	Keratinocytes	FAT2
EIF5A	0	0.610732	0.549	0.181	0	Keratinocytes	EIF5A
HNRNPC	0	0.61059	0.899	0.746	0	Keratinocytes	HNRNPC
CSNK1A1	0	0.61014	0.912	0.722	0	Keratinocytes	CSNK1A1
OSBPL6	0	0.608294	0.398	0.079	0	Keratinocytes	OSBPL6
HBP1	0	0.608049	0.648	0.307	0	Keratinocytes	HBP1
NRG1	0	0.60675	0.186	0.039	0	Keratinocytes	NRG1
NIPAL1	0	0.602313	0.423	0.065	0	Keratinocytes	NIPAL1
MKNK2	0	0.601343	0.566	0.187	0	Keratinocytes	MKNK2
TSPO	0	0.60004	0.686	0.381	0	Keratinocytes	TSPO
CWH43	0	0.599714	0.36	0.027	0	Keratinocytes	CWH43
WDR47	0	0.599465	0.486	0.147	0	Keratinocytes	WDR47
RPL21	0	0.59905	0.938	0.942	0	Keratinocytes	RPL21
UBA52	0	0.597632	0.856	0.785	0	Keratinocytes	UBA52
PLK2	0	0.597124	0.527	0.188	0	Keratinocytes	PLK2
ANKRD22	0	0.595874	0.37	0.038	0	Keratinocytes	ANKRD22
MACF1	0	0.594951	0.931	0.874	0	Keratinocytes	MACF1
EPN2	0	0.592963	0.66	0.279	0	Keratinocytes	EPN2
RPL23	0	0.591806	0.936	0.955	0	Keratinocytes	RPL23
SERPINB2	0	0.590165	0.298	0.035	0	Keratinocytes	SERPINB2
CEBPA	0	0.587313	0.427	0.071	0	Keratinocytes	CEBPA
RPS10	0	0.584236	0.836	0.767	0	Keratinocytes	RPS10
TFAP2A	0	0.581968	0.496	0.086	0	Keratinocytes	TFAP2A
TUBA1C	0	0.581268	0.601	0.221	0	Keratinocytes	TUBA1C
MORC4	0	0.581028	0.387	0.121	0	Keratinocytes	MORC4
PTPN3	0	0.580197	0.453	0.094	0	Keratinocytes	PTPN3
IFRD1	0	0.576486	0.68	0.37	0	Keratinocytes	IFRD1
RPS16	0	0.576473	0.934	0.947	0	Keratinocytes	RPS16
GJB2	0	0.573849	0.236	0.04	0	Keratinocytes	GJB2
IVNS1ABP	0	0.573685	0.577	0.219	0	Keratinocytes	IVNS1ABP
NXF1	0	0.573497	0.492	0.145	0	Keratinocytes	NXF1
MT-CO3	0	0.571318	1	0.999	0	Keratinocytes	MT-CO3
ADK	0	0.56962	0.825	0.578	0	Keratinocytes	ADK
A2ML1	0	0.569528	0.289	0.032	0	Keratinocytes	A2ML1
MACROD2	0	0.569219	0.575	0.261	0	Keratinocytes	MACROD2
OGDH	0	0.568965	0.56	0.249	0	Keratinocytes	OGDH
RPL7	0	0.568804	0.908	0.902	0	Keratinocytes	RPL7
ACTG1	0	0.568495	0.95	0.884	0	Keratinocytes	ACTG1
EIF3A	0	0.567603	0.774	0.412	0	Keratinocytes	EIF3A
IL18	0	0.566631	0.413	0.086	0	Keratinocytes	IL18
NPM1	0	0.565079	0.751	0.414	0	Keratinocytes	NPM1
RPL14	0	0.564742	0.903	0.872	0	Keratinocytes	RPL14
NACA	0	0.560248	0.864	0.769	0	Keratinocytes	NACA
GAPDH	0	0.557001	0.845	0.765	0	Keratinocytes	GAPDH
EFNB2	0	0.556752	0.478	0.168	0	Keratinocytes	EFNB2
NFKBIA	0	0.555652	0.806	0.69	0	Keratinocytes	NFKBIA
PAWR	0	0.555342	0.604	0.239	0	Keratinocytes	PAWR
CDKN2B	0	0.555264	0.358	0.057	0	Keratinocytes	CDKN2B
EPHA4	0	0.553262	0.546	0.231	0	Keratinocytes	EPHA4
ATP2B4	0	0.553247	0.713	0.378	0	Keratinocytes	ATP2B4
RPS7	0	0.552584	0.894	0.841	0	Keratinocytes	RPS7
FAAH2	0	0.551727	0.381	0.089	0	Keratinocytes	FAAH2
TUT7	0	0.550554	0.579	0.257	0	Keratinocytes	TUT7
EFNA5	0	0.548796	0.598	0.287	0	Keratinocytes	EFNA5
GNG12	0	0.54678	0.711	0.391	0	Keratinocytes	GNG12
MICAL2	0	0.546121	0.456	0.158	0	Keratinocytes	MICAL2
BTF3	0	0.545928	0.747	0.476	0	Keratinocytes	BTF3
COX4I1	0	0.545734	0.704	0.429	0	Keratinocytes	COX4I1
PPIA	0	0.543973	0.876	0.737	0	Keratinocytes	PPIA
AEBP2	0	0.541529	0.628	0.324	0	Keratinocytes	AEBP2
PLD1	0	0.540204	0.523	0.23	0	Keratinocytes	PLD1
HBEGF	0	0.540005	0.339	0.065	0	Keratinocytes	HBEGF
SLC25A5	0	0.539177	0.538	0.232	0	Keratinocytes	SLC25A5
ERRFI1	0	0.538697	0.451	0.16	0	Keratinocytes	ERRFI1
LRRFIP2	0	0.53809	0.628	0.408	0	Keratinocytes	LRRFIP2
PPP1R14B	0	0.537335	0.501	0.17	0	Keratinocytes	PPP1R14B
MAPK6	0	0.537021	0.595	0.241	0	Keratinocytes	MAPK6
EMP1	0	0.535827	0.749	0.486	0	Keratinocytes	EMP1
EIF4G2	0	0.534739	0.793	0.428	0	Keratinocytes	EIF4G2
DEFB1	0	0.534265	0.389	0.095	0	Keratinocytes	DEFB1
ATF6	0	0.53422	0.623	0.371	0	Keratinocytes	ATF6
KDM5B	0	0.534151	0.534	0.229	0	Keratinocytes	KDM5B
TINCR	0	0.533177	0.441	0.073	0	Keratinocytes	TINCR
HNRNPA1	0	0.531227	0.764	0.469	0	Keratinocytes	HNRNPA1
AC245041.2	0	0.530708	0.385	0.039	0	Keratinocytes	AC245041.2
RAB7A	0	0.53038	0.776	0.554	0	Keratinocytes	RAB7A
CLDN4	0	0.529735	0.349	0.085	0	Keratinocytes	CLDN4
KLF4	0	0.529254	0.633	0.3	0	Keratinocytes	KLF4
CRABP2	0	0.529065	0.352	0.113	0	Keratinocytes	CRABP2
ITPRID2	0	0.52783	0.567	0.277	0	Keratinocytes	ITPRID2
LINC01619	0	0.527019	0.383	0.19	0	Keratinocytes	LINC01619
RPL5	0	0.52517	0.9	0.876	0	Keratinocytes	RPL5
CSTB	0	0.525071	0.519	0.255	0	Keratinocytes	CSTB
SLPI	0	0.52464	0.34	0.109	0	Keratinocytes	SLPI
HOOK1	0	0.523694	0.365	0.052	0	Keratinocytes	HOOK1
IVL	0	0.522755	0.219	0.043	0	Keratinocytes	IVL
HNRNPAB	0	0.521643	0.579	0.226	0	Keratinocytes	HNRNPAB
THUMPD3-AS1	0	0.520639	0.484	0.233	0	Keratinocytes	THUMPD3-AS1
TPI1	0	0.51944	0.656	0.312	0	Keratinocytes	TPI1
NPEPPS	0	0.519436	0.671	0.36	0	Keratinocytes	NPEPPS
UBAP2	0	0.518104	0.53	0.253	0	Keratinocytes	UBAP2
SLURP2	0	0.517172	0.178	0.045	0	Keratinocytes	SLURP2
CLIC3	0	0.517162	0.225	0.052	0	Keratinocytes	CLIC3
BARX2	0	0.515827	0.291	0.063	0	Keratinocytes	BARX2
RALBP1	0	0.514647	0.578	0.225	0	Keratinocytes	RALBP1
MYO5B	0	0.514198	0.273	0.063	0	Keratinocytes	MYO5B
ZBTB7C	0	0.513777	0.43	0.15	0	Keratinocytes	ZBTB7C
ELOVL4	0	0.513109	0.287	0.047	0	Keratinocytes	ELOVL4
RTN3	0	0.512368	0.616	0.265	0	Keratinocytes	RTN3
LAMB4	0	0.51215	0.17	0.022	0	Keratinocytes	LAMB4
SULT2B1	0	0.511314	0.307	0.047	0	Keratinocytes	SULT2B1
ERBB3	0	0.510439	0.411	0.073	0	Keratinocytes	ERBB3
PTGS1	0	0.508667	0.359	0.059	0	Keratinocytes	PTGS1
KCNK6	0	0.508396	0.353	0.05	0	Keratinocytes	KCNK6
CDKN1A	0	0.508047	0.565	0.227	0	Keratinocytes	CDKN1A
HEXIM1	0	0.507317	0.441	0.152	0	Keratinocytes	HEXIM1
CCDC186	0	0.50689	0.544	0.219	0	Keratinocytes	CCDC186
EIF4A1	0	0.50624	0.828	0.495	0	Keratinocytes	EIF4A1
ZFP36	0	0.50601	0.792	0.611	0	Keratinocytes	ZFP36
TXN	0	0.505908	0.702	0.436	0	Keratinocytes	TXN
PPP1R13B	0	0.504207	0.522	0.257	0	Keratinocytes	PPP1R13B
KLK8	0	0.503306	0.356	0.063	0	Keratinocytes	KLK8
YME1L1	0	0.502636	0.661	0.397	0	Keratinocytes	YME1L1
ZFAS1	0	0.499379	0.727	0.397	0	Keratinocytes	ZFAS1
TOB1	0	0.498073	0.517	0.2	0	Keratinocytes	TOB1
IPPK	0	0.497334	0.429	0.101	0	Keratinocytes	IPPK
CNTNAP3	0	0.496371	0.343	0.096	0	Keratinocytes	CNTNAP3
NAB1	0	0.496232	0.482	0.194	0	Keratinocytes	NAB1
RXRA	0	0.496146	0.51	0.155	0	Keratinocytes	RXRA
OVOL1	0	0.49505	0.323	0.04	0	Keratinocytes	OVOL1
ADAM17	0	0.493865	0.562	0.304	0	Keratinocytes	ADAM17
PRRG4	0	0.493433	0.377	0.057	0	Keratinocytes	PRRG4
NEO1	0	0.493059	0.513	0.184	0	Keratinocytes	NEO1
BTG3	0	0.49304	0.478	0.153	0	Keratinocytes	BTG3
NFE2L2	0	0.492786	0.797	0.477	0	Keratinocytes	NFE2L2
APRT	0	0.492631	0.474	0.185	0	Keratinocytes	APRT
B4GALNT3	0	0.492557	0.339	0.041	0	Keratinocytes	B4GALNT3
ATP1B3	0	0.492055	0.767	0.393	0	Keratinocytes	ATP1B3
P4HB	0	0.491923	0.651	0.307	0	Keratinocytes	P4HB
PPP1R10	0	0.491189	0.618	0.341	0	Keratinocytes	PPP1R10
TOR1AIP2	0	0.491033	0.5	0.191	0	Keratinocytes	TOR1AIP2
SERPINB13	0	0.490685	0.156	0.014	0	Keratinocytes	SERPINB13
RNF144B	0	0.490492	0.357	0.148	0	Keratinocytes	RNF144B
MYC	0	0.489522	0.48	0.2	0	Keratinocytes	MYC
SDC4	0	0.489261	0.448	0.117	0	Keratinocytes	SDC4
ALDH3B2	0	0.487947	0.329	0.029	0	Keratinocytes	ALDH3B2
SRSF3	0	0.486798	0.734	0.408	0	Keratinocytes	SRSF3
ENO1	0	0.486632	0.659	0.379	0	Keratinocytes	ENO1
PARD6G	0	0.486626	0.444	0.089	0	Keratinocytes	PARD6G
TCP1	0	0.486261	0.627	0.322	0	Keratinocytes	TCP1
C6orf62	0	0.485338	0.572	0.277	0	Keratinocytes	C6orf62
MCL1	0	0.485268	0.681	0.372	0	Keratinocytes	MCL1
SLC10A6	0	0.484786	0.224	0.046	0	Keratinocytes	SLC10A6
RIOK3	0	0.484668	0.598	0.265	0	Keratinocytes	RIOK3
SPTBN2	0	0.482872	0.357	0.036	0	Keratinocytes	SPTBN2
CLIP4	0	0.482588	0.448	0.151	0	Keratinocytes	CLIP4
EPB41L5	0	0.482149	0.363	0.157	0	Keratinocytes	EPB41L5
HNRNPH1	0	0.482121	0.773	0.474	0	Keratinocytes	HNRNPH1
PKM	0	0.481276	0.646	0.341	0	Keratinocytes	PKM
SDR16C5	0	0.481151	0.313	0.047	0	Keratinocytes	SDR16C5
PPM1L	0	0.481036	0.507	0.202	0	Keratinocytes	PPM1L
ETF1	0	0.48076	0.578	0.237	0	Keratinocytes	ETF1
LTB4R	0	0.480671	0.365	0.046	0	Keratinocytes	LTB4R
MEGF9	0	0.48017	0.487	0.17	0	Keratinocytes	MEGF9
MT-ND5	0	0.480147	0.997	0.993	0	Keratinocytes	MT-ND5
TFAP2C	0	0.478319	0.387	0.067	0	Keratinocytes	TFAP2C
LSS	0	0.477463	0.395	0.119	0	Keratinocytes	LSS
DDX3X	0	0.477031	0.761	0.457	0	Keratinocytes	DDX3X
HR	0	0.476902	0.353	0.039	0	Keratinocytes	HR
PTPRD	0	0.476821	0.178	0.053	0	Keratinocytes	PTPRD
NOP53	0	0.476792	0.678	0.422	0	Keratinocytes	NOP53
RASGEF1B	0	0.474313	0.431	0.187	0	Keratinocytes	RASGEF1B
EIF5B	0	0.474136	0.665	0.336	0	Keratinocytes	EIF5B
STX11	0	0.472846	0.353	0.098	0	Keratinocytes	STX11
TGM3	0	0.470689	0.21	0.022	0	Keratinocytes	TGM3
CALN1	0	0.470494	0.209	0.041	0	Keratinocytes	CALN1
AADACL2-AS1	0	0.470266	0.184	0.04	0	Keratinocytes	AADACL2-AS1
ANKHD1	0	0.469473	0.779	0.528	0	Keratinocytes	ANKHD1
PPP2R2C	0	0.469298	0.316	0.028	0	Keratinocytes	PPP2R2C
KLC3	0	0.469078	0.368	0.04	0	Keratinocytes	KLC3
GPC1	0	0.466567	0.391	0.066	0	Keratinocytes	GPC1
RGS12	0	0.46565	0.48	0.198	0	Keratinocytes	RGS12
KCNK7	0	0.465508	0.321	0.037	0	Keratinocytes	KCNK7
DOCK3	0	0.465489	0.232	0.061	0	Keratinocytes	DOCK3
SERINC5	0	0.46538	0.567	0.245	0	Keratinocytes	SERINC5
ATL2	0	0.464835	0.572	0.231	0	Keratinocytes	ATL2
GOLGA4	0	0.464327	0.843	0.63	0	Keratinocytes	GOLGA4
PELI1	0	0.463894	0.618	0.377	0	Keratinocytes	PELI1
CHD4	0	0.463663	0.611	0.315	0	Keratinocytes	CHD4
ST14	0	0.463409	0.344	0.049	0	Keratinocytes	ST14
TNS4	0	0.462985	0.303	0.036	0	Keratinocytes	TNS4
CCNL1	0	0.462643	0.776	0.553	0	Keratinocytes	CCNL1
RAB3IP	0	0.462133	0.314	0.077	0	Keratinocytes	RAB3IP
MIF	0	0.461752	0.637	0.417	0	Keratinocytes	MIF
FRMD6-AS2	0	0.461041	0.284	0.026	0	Keratinocytes	FRMD6-AS2
PPP2R2A	0	0.460213	0.694	0.441	0	Keratinocytes	PPP2R2A
GATAD2A	0	0.459428	0.602	0.312	0	Keratinocytes	GATAD2A
PRPF40A	0	0.458848	0.685	0.371	0	Keratinocytes	PRPF40A
DNAJA1	0	0.457941	0.803	0.636	0	Keratinocytes	DNAJA1
ZFP36L1	0	0.457201	0.88	0.797	0	Keratinocytes	ZFP36L1
KLF10	0	0.456716	0.515	0.225	0	Keratinocytes	KLF10
RSRC2	0	0.456199	0.649	0.35	0	Keratinocytes	RSRC2
VCP	0	0.455322	0.66	0.32	0	Keratinocytes	VCP
YBX1	0	0.454506	0.655	0.377	0	Keratinocytes	YBX1
TANC2	0	0.453746	0.51	0.243	0	Keratinocytes	TANC2
TOM1L2	0	0.452765	0.513	0.234	0	Keratinocytes	TOM1L2
EIF4G1	0	0.452127	0.546	0.222	0	Keratinocytes	EIF4G1
LDHA	0	0.450927	0.649	0.369	0	Keratinocytes	LDHA
KRT23	0	0.449303	0.147	0.031	0	Keratinocytes	KRT23
BAG1	0	0.44753	0.452	0.129	0	Keratinocytes	BAG1
ATP11B	0	0.447065	0.613	0.359	0	Keratinocytes	ATP11B
LGR4	0	0.447058	0.403	0.162	0	Keratinocytes	LGR4
GTF3C1	0	0.446997	0.408	0.16	0	Keratinocytes	GTF3C1
KIF21A	0	0.446802	0.363	0.103	0	Keratinocytes	KIF21A
PA2G4	0	0.446765	0.505	0.189	0	Keratinocytes	PA2G4
SFPQ	0	0.445752	0.81	0.548	0	Keratinocytes	SFPQ
SRD5A1	0	0.445365	0.318	0.066	0	Keratinocytes	SRD5A1
PTMA	0	0.443662	0.968	0.949	0	Keratinocytes	PTMA
DUOX1	0	0.441835	0.329	0.059	0	Keratinocytes	DUOX1
RAB27B	0	0.44169	0.348	0.064	0	Keratinocytes	RAB27B
CD82	0	0.441566	0.444	0.152	0	Keratinocytes	CD82
MPZL2	0	0.439915	0.35	0.064	0	Keratinocytes	MPZL2
NUPR1	0	0.439694	0.544	0.26	0	Keratinocytes	NUPR1
RAB25	0	0.439659	0.356	0.063	0	Keratinocytes	RAB25
SCAPER	0	0.439461	0.649	0.396	0	Keratinocytes	SCAPER
TOP1	0	0.439115	0.745	0.478	0	Keratinocytes	TOP1
PLA2G4F	0	0.438298	0.312	0.022	0	Keratinocytes	PLA2G4F
MXD1	0	0.438035	0.411	0.158	0	Keratinocytes	MXD1
CNOT2	0	0.437591	0.647	0.382	0	Keratinocytes	CNOT2
SOX15	0	0.437533	0.301	0.032	0	Keratinocytes	SOX15
CRY1	0	0.437323	0.53	0.288	0	Keratinocytes	CRY1
WEE1	0	0.436533	0.318	0.082	0	Keratinocytes	WEE1
LARP4B	0	0.433999	0.641	0.393	0	Keratinocytes	LARP4B
MTRNR2L12	0	0.43396	0.511	0.226	0	Keratinocytes	MTRNR2L12
DDX21	0	0.433812	0.623	0.312	0	Keratinocytes	DDX21
DNAJB6	0	0.433501	0.844	0.622	0	Keratinocytes	DNAJB6
EFNA1	0	0.432408	0.398	0.107	0	Keratinocytes	EFNA1
GJB6	0	0.432052	0.183	0.022	0	Keratinocytes	GJB6
LRATD1	0	0.431807	0.321	0.052	0	Keratinocytes	LRATD1
GCH1	0	0.431189	0.349	0.133	0	Keratinocytes	GCH1
DIP2B	0	0.428031	0.663	0.366	0	Keratinocytes	DIP2B
SEMA4A	0	0.427647	0.404	0.146	0	Keratinocytes	SEMA4A
VAMP8	0	0.427268	0.412	0.113	0	Keratinocytes	VAMP8
KLF3	0	0.42668	0.497	0.248	0	Keratinocytes	KLF3
PPP2CA	0	0.425483	0.557	0.251	0	Keratinocytes	PPP2CA
CSDE1	0	0.425156	0.716	0.396	0	Keratinocytes	CSDE1
NSG1	0	0.4248	0.347	0.062	0	Keratinocytes	NSG1
PCF11	0	0.424451	0.546	0.281	0	Keratinocytes	PCF11
KTN1	0	0.424445	0.831	0.599	0	Keratinocytes	KTN1
CATSPERB	0	0.422977	0.26	0.072	0	Keratinocytes	CATSPERB
TGFA	0	0.422558	0.264	0.044	0	Keratinocytes	TGFA
PDZD2	0	0.421905	0.428	0.171	0	Keratinocytes	PDZD2
GATM	0	0.42134	0.354	0.077	0	Keratinocytes	GATM
EIF3E	0	0.418955	0.703	0.394	0	Keratinocytes	EIF3E
KRT77	0	0.418838	0.125	0.016	0	Keratinocytes	KRT77
CAPNS2	0	0.417753	0.313	0.039	0	Keratinocytes	CAPNS2
BCL11A	0	0.417726	0.443	0.116	0	Keratinocytes	BCL11A
EIF4B	0	0.417573	0.618	0.301	0	Keratinocytes	EIF4B
IRX3	0	0.416938	0.337	0.065	0	Keratinocytes	IRX3
METAP2	0	0.416289	0.492	0.255	0	Keratinocytes	METAP2
CBR1	0	0.415906	0.377	0.102	0	Keratinocytes	CBR1
VPS13D	0	0.415639	0.726	0.427	0	Keratinocytes	VPS13D
F11R	0	0.414876	0.408	0.106	0	Keratinocytes	F11R
TRIM16	0	0.414803	0.36	0.092	0	Keratinocytes	TRIM16
WNK1	0	0.414553	0.83	0.561	0	Keratinocytes	WNK1
UBAP1	0	0.414246	0.494	0.248	0	Keratinocytes	UBAP1
PHGDH	0	0.413974	0.339	0.071	0	Keratinocytes	PHGDH
EIF1AX	0	0.413733	0.726	0.412	0	Keratinocytes	EIF1AX
SYTL1	0	0.413611	0.347	0.049	0	Keratinocytes	SYTL1
MT-ND3	0	0.412553	1	0.999	0	Keratinocytes	MT-ND3
FOXP2	0	0.412422	0.439	0.218	0	Keratinocytes	FOXP2
EIF3F	0	0.411619	0.559	0.277	0	Keratinocytes	EIF3F
SPINT1	0	0.411612	0.339	0.05	0	Keratinocytes	SPINT1
SLC25A6	0	0.411612	0.603	0.358	0	Keratinocytes	SLC25A6
F2RL1	0	0.411072	0.275	0.032	0	Keratinocytes	F2RL1
CDS1	0	0.410675	0.311	0.054	0	Keratinocytes	CDS1
FUS	0	0.409802	0.769	0.515	0	Keratinocytes	FUS
HMGA1	0	0.408888	0.359	0.071	0	Keratinocytes	HMGA1
NDUFS5	0	0.408742	0.503	0.255	0	Keratinocytes	NDUFS5
IER2	0	0.408442	0.754	0.533	0	Keratinocytes	IER2
DUOXA1	0	0.408126	0.28	0.024	0	Keratinocytes	DUOXA1
CD24	0	0.406802	0.271	0.082	0	Keratinocytes	CD24
EIF5	0	0.406788	0.726	0.427	0	Keratinocytes	EIF5
PLXDC2	0	0.406531	0.836	0.632	0	Keratinocytes	PLXDC2
PTBP3	0	0.406479	0.656	0.364	0	Keratinocytes	PTBP3
STXBP5	0	0.406009	0.623	0.367	0	Keratinocytes	STXBP5
SYNCRIP	0	0.404927	0.61	0.301	0	Keratinocytes	SYNCRIP
SLC22A23	0	0.404534	0.401	0.133	0	Keratinocytes	SLC22A23
NCL	0	0.402983	0.665	0.385	0	Keratinocytes	NCL
VSNL1	0	0.401682	0.225	0.02	0	Keratinocytes	VSNL1
AC020916.1	0	0.400774	0.484	0.259	0	Keratinocytes	AC020916.1
TMEM79	0	0.400245	0.312	0.038	0	Keratinocytes	TMEM79
MAP2K4	0	0.39941	0.563	0.318	0	Keratinocytes	MAP2K4
PLEKHN1	0	0.398596	0.284	0.023	0	Keratinocytes	PLEKHN1
PRSS3	0	0.398284	0.28	0.034	0	Keratinocytes	PRSS3
ENSA	0	0.397704	0.661	0.331	0	Keratinocytes	ENSA
NME2	0	0.397033	0.599	0.379	0	Keratinocytes	NME2
COX6A1	0	0.396408	0.59	0.329	0	Keratinocytes	COX6A1
ZBTB43	0	0.3961	0.384	0.147	0	Keratinocytes	ZBTB43
SUCO	0	0.39595	0.468	0.232	0	Keratinocytes	SUCO
ARHGEF37	0	0.394692	0.362	0.087	0	Keratinocytes	ARHGEF37
USP38	0	0.394235	0.371	0.133	0	Keratinocytes	USP38
FGFR2	0	0.392496	0.353	0.109	0	Keratinocytes	FGFR2
LY6G6C	0	0.391677	0.202	0.049	0	Keratinocytes	LY6G6C
LIPK	0	0.391564	0.171	0.009	0	Keratinocytes	LIPK
PPDPF	0	0.391315	0.509	0.265	0	Keratinocytes	PPDPF
CKB	0	0.390402	0.368	0.101	0	Keratinocytes	CKB
NR6A1	0	0.388865	0.325	0.111	0	Keratinocytes	NR6A1
NAA15	0	0.388064	0.514	0.266	0	Keratinocytes	NAA15
FAM83G	0	0.387614	0.281	0.024	0	Keratinocytes	FAM83G
ZNF207	0	0.387484	0.66	0.391	0	Keratinocytes	ZNF207
HEBP2	0	0.387325	0.424	0.156	0	Keratinocytes	HEBP2
EIF1	0	0.386938	0.932	0.82	0	Keratinocytes	EIF1
YWHAB	0	0.386557	0.699	0.416	0	Keratinocytes	YWHAB
SKP1	0	0.386433	0.699	0.399	0	Keratinocytes	SKP1
PRXL2A	0	0.386008	0.391	0.161	0	Keratinocytes	PRXL2A
POLR2A	0	0.385651	0.471	0.224	0	Keratinocytes	POLR2A
KPNA4	0	0.385624	0.577	0.315	0	Keratinocytes	KPNA4
GRHL3	0	0.385539	0.243	0.026	0	Keratinocytes	GRHL3
GAS5	0	0.385537	0.616	0.35	0	Keratinocytes	GAS5
KANK1	0	0.385314	0.389	0.157	0	Keratinocytes	KANK1
LRBA	0	0.383824	0.834	0.652	0	Keratinocytes	LRBA
GNAI3	0	0.383703	0.532	0.253	0	Keratinocytes	GNAI3
EGLN3	0	0.383465	0.38	0.118	0	Keratinocytes	EGLN3
EEF1D	0	0.383074	0.644	0.404	0	Keratinocytes	EEF1D
PDK1	0	0.382489	0.328	0.09	0	Keratinocytes	PDK1
IDI1	0	0.382435	0.415	0.186	0	Keratinocytes	IDI1
ZNF770	0	0.382172	0.378	0.111	0	Keratinocytes	ZNF770
PLIN3	0	0.382125	0.39	0.125	0	Keratinocytes	PLIN3
SET	0	0.381043	0.621	0.346	0	Keratinocytes	SET
IRX2	0	0.380966	0.324	0.079	0	Keratinocytes	IRX2
WWC1	0	0.380614	0.331	0.075	0	Keratinocytes	WWC1
ATP2C2	0	0.379882	0.212	0.033	0	Keratinocytes	ATP2C2
SNHG5	0	0.378118	0.743	0.479	0	Keratinocytes	SNHG5
IL1RN	0	0.377587	0.278	0.037	0	Keratinocytes	IL1RN
CHODL	0	0.377138	0.233	0.066	0	Keratinocytes	CHODL
PYCARD	0	0.377126	0.342	0.092	0	Keratinocytes	PYCARD
FERMT1	0	0.376759	0.26	0.025	0	Keratinocytes	FERMT1
LAMP1	0	0.376168	0.639	0.356	0	Keratinocytes	LAMP1
METTL8	0	0.376071	0.374	0.122	0	Keratinocytes	METTL8
SPTLC3	0	0.375768	0.243	0.077	0	Keratinocytes	SPTLC3
CYP3A5	0	0.37571	0.241	0.031	0	Keratinocytes	CYP3A5
NDUFA4L2	0	0.375626	0.322	0.115	0	Keratinocytes	NDUFA4L2
ZNF185	0	0.374937	0.273	0.034	0	Keratinocytes	ZNF185
OLFM2	0	0.374823	0.345	0.083	0	Keratinocytes	OLFM2
SNHG12	0	0.37477	0.337	0.092	0	Keratinocytes	SNHG12
VDR	0	0.374747	0.312	0.072	0	Keratinocytes	VDR
MT-ND4L	0	0.374579	0.974	0.928	0	Keratinocytes	MT-ND4L
RAB3D	0	0.373971	0.322	0.056	0	Keratinocytes	RAB3D
ESPN	0	0.373825	0.265	0.022	0	Keratinocytes	ESPN
RORA-AS1	0	0.372583	0.385	0.139	0	Keratinocytes	RORA-AS1
FOXN1	0	0.372325	0.245	0.018	0	Keratinocytes	FOXN1
TULP4	0	0.372253	0.517	0.244	0	Keratinocytes	TULP4
C11orf80	0	0.372012	0.413	0.148	0	Keratinocytes	C11orf80
ADIPOR2	0	0.371485	0.446	0.246	0	Keratinocytes	ADIPOR2
CEBPB	0	0.370751	0.551	0.278	0	Keratinocytes	CEBPB
C1orf21	0	0.369741	0.657	0.369	0	Keratinocytes	C1orf21
SERPINB7	0	0.369717	0.124	0.021	0	Keratinocytes	SERPINB7
CAPN12	0	0.369644	0.198	0.038	0	Keratinocytes	CAPN12
EEF2K	0	0.368392	0.503	0.258	0	Keratinocytes	EEF2K
ARL8B	0	0.368167	0.542	0.275	0	Keratinocytes	ARL8B
TMA7	0	0.368111	0.58	0.345	0	Keratinocytes	TMA7
GGT6	0	0.368029	0.254	0.027	0	Keratinocytes	GGT6
USP9X	0	0.367951	0.67	0.428	0	Keratinocytes	USP9X
RABGEF1	0	0.367931	0.615	0.39	0	Keratinocytes	RABGEF1
RNF11	0	0.36733	0.43	0.181	0	Keratinocytes	RNF11
CYB5R1	0	0.367186	0.34	0.088	0	Keratinocytes	CYB5R1
ATP5F1B	0	0.366264	0.537	0.265	0	Keratinocytes	ATP5F1B
CTSD	0	0.365344	0.505	0.255	0	Keratinocytes	CTSD
CDCP1	0	0.364729	0.271	0.039	0	Keratinocytes	CDCP1
SNHG1	0	0.36456	0.333	0.085	0	Keratinocytes	SNHG1
HMGCR	0	0.364539	0.329	0.097	0	Keratinocytes	HMGCR
GM2A	0	0.363949	0.339	0.083	0	Keratinocytes	GM2A
SLAIN2	0	0.363627	0.5	0.246	0	Keratinocytes	SLAIN2
ARPC2	0	0.363356	0.695	0.405	0	Keratinocytes	ARPC2
EFNA3	0	0.363281	0.275	0.028	0	Keratinocytes	EFNA3
ACTN4	0	0.363248	0.769	0.44	0	Keratinocytes	ACTN4
EPHA2	0	0.363059	0.293	0.077	0	Keratinocytes	EPHA2
ALS2CL	0	0.362517	0.307	0.06	0	Keratinocytes	ALS2CL
ATP5PD	0	0.362157	0.463	0.213	0	Keratinocytes	ATP5PD
BBOX1	0	0.361868	0.25	0.03	0	Keratinocytes	BBOX1
TPPP3	0	0.361833	0.285	0.083	0	Keratinocytes	TPPP3
HSPB1	0	0.361721	0.954	0.914	0	Keratinocytes	HSPB1
COX6B1	0	0.361362	0.526	0.285	0	Keratinocytes	COX6B1
TMEM54	0	0.361204	0.293	0.049	0	Keratinocytes	TMEM54
EDF1	0	0.361047	0.526	0.291	0	Keratinocytes	EDF1
TAGLN2	0	0.360859	0.567	0.336	0	Keratinocytes	TAGLN2
MZT2B	0	0.360686	0.487	0.258	0	Keratinocytes	MZT2B
DRAP1	0	0.35831	0.415	0.157	0	Keratinocytes	DRAP1
SEMA3F	0	0.357785	0.319	0.074	0	Keratinocytes	SEMA3F
EIF3L	0	0.356782	0.49	0.228	0	Keratinocytes	EIF3L
RTN4	0	0.356668	0.916	0.784	0	Keratinocytes	RTN4
RUFY3	0	0.356664	0.591	0.339	0	Keratinocytes	RUFY3
TMEM134	0	0.356192	0.346	0.091	0	Keratinocytes	TMEM134
LRP4	0	0.354633	0.291	0.061	0	Keratinocytes	LRP4
HDGF	0	0.354617	0.411	0.149	0	Keratinocytes	HDGF
KCTD1	0	0.353796	0.368	0.105	0	Keratinocytes	KCTD1
EIF6	0	0.353474	0.39	0.133	0	Keratinocytes	EIF6
IGSF3	0	0.353291	0.3	0.054	0	Keratinocytes	IGSF3
CELSR2	0	0.353056	0.278	0.03	0	Keratinocytes	CELSR2
LDLR	0	0.352532	0.351	0.141	0	Keratinocytes	LDLR
DDR1	0	0.352404	0.314	0.059	0	Keratinocytes	DDR1
ZBTB7B	0	0.351994	0.309	0.057	0	Keratinocytes	ZBTB7B
HSP90AB1	0	0.350533	0.952	0.883	0	Keratinocytes	HSP90AB1
AADACL2	0	0.350164	0.213	0.022	0	Keratinocytes	AADACL2
BICDL1	0	0.349924	0.384	0.084	0	Keratinocytes	BICDL1
KREMEN1	0	0.349438	0.426	0.152	0	Keratinocytes	KREMEN1
ZNF385A	0	0.349223	0.307	0.055	0	Keratinocytes	ZNF385A
SELENOI	0	0.348341	0.407	0.152	0	Keratinocytes	SELENOI
FHIT	0	0.348277	0.544	0.278	0	Keratinocytes	FHIT
CHP2	0	0.348246	0.253	0.028	0	Keratinocytes	CHP2
AP001042.1	0	0.348164	0.24	0.063	0	Keratinocytes	AP001042.1
DGAT2	0	0.348071	0.185	0.023	0	Keratinocytes	DGAT2
H3F3B	0	0.347514	0.94	0.894	0	Keratinocytes	H3F3B
CTNND1	0	0.347498	0.77	0.485	0	Keratinocytes	CTNND1
HSPA2	0	0.346799	0.319	0.102	0	Keratinocytes	HSPA2
MT-ND4	0	0.346712	0.999	0.997	0	Keratinocytes	MT-ND4
IER5	0	0.346656	0.558	0.273	0	Keratinocytes	IER5
ACACA	0	0.346364	0.475	0.246	0	Keratinocytes	ACACA
TMEM159	0	0.346029	0.347	0.097	0	Keratinocytes	TMEM159
MT-ATP6	0	0.345828	1	0.999	0	Keratinocytes	MT-ATP6
FLNB	0	0.345434	0.64	0.356	0	Keratinocytes	FLNB
AACS	0	0.344847	0.327	0.083	0	Keratinocytes	AACS
PRDX6	0	0.344643	0.468	0.237	0	Keratinocytes	PRDX6
CNOT1	0	0.344498	0.58	0.33	0	Keratinocytes	CNOT1
TOB2	0	0.344341	0.407	0.176	0	Keratinocytes	TOB2
IP6K2	0	0.343751	0.438	0.177	0	Keratinocytes	IP6K2
DNAJA4	0	0.343715	0.415	0.183	0	Keratinocytes	DNAJA4
TESK2	0	0.34172	0.347	0.134	0	Keratinocytes	TESK2
PTK6	0	0.341658	0.268	0.031	0	Keratinocytes	PTK6
GOLGB1	0	0.341526	0.678	0.428	0	Keratinocytes	GOLGB1
RAC1	0	0.340703	0.723	0.449	0	Keratinocytes	RAC1
VPS4B	0	0.340341	0.49	0.234	0	Keratinocytes	VPS4B
BICDL2	0	0.340299	0.249	0.039	0	Keratinocytes	BICDL2
ITGA2	0	0.34025	0.283	0.116	0	Keratinocytes	ITGA2
ATP5F1A	0	0.340113	0.509	0.256	0	Keratinocytes	ATP5F1A
EIF4A2	0	0.339798	0.657	0.418	0	Keratinocytes	EIF4A2
SLC19A2	0	0.339484	0.26	0.087	0	Keratinocytes	SLC19A2
ZC3H12A	0	0.339337	0.305	0.082	0	Keratinocytes	ZC3H12A
SERTAD1	0	0.338926	0.38	0.145	0	Keratinocytes	SERTAD1
ADGRG6	0	0.338643	0.302	0.09	0	Keratinocytes	ADGRG6
BTG1	0	0.338323	0.832	0.647	0	Keratinocytes	BTG1
MYO19	0	0.336489	0.385	0.141	0	Keratinocytes	MYO19
CELSR1	0	0.335583	0.285	0.093	0	Keratinocytes	CELSR1
COX8A	0	0.335451	0.473	0.273	0	Keratinocytes	COX8A
ABCA5	0	0.335087	0.521	0.269	0	Keratinocytes	ABCA5
NOP58	0	0.335026	0.597	0.322	0	Keratinocytes	NOP58
GCLC	0	0.334974	0.273	0.096	0	Keratinocytes	GCLC
ZNF706	0	0.334897	0.523	0.262	0	Keratinocytes	ZNF706
AC096564.1	0	0.334883	0.233	0.056	0	Keratinocytes	AC096564.1
CADM1	0	0.334678	0.373	0.152	0	Keratinocytes	CADM1
TRA2A	0	0.334626	0.782	0.551	0	Keratinocytes	TRA2A
TLCD3A	0	0.334369	0.271	0.04	0	Keratinocytes	TLCD3A
VDAC2	0	0.334226	0.447	0.192	0	Keratinocytes	VDAC2
ADNP2	0	0.334211	0.397	0.177	0	Keratinocytes	ADNP2
STRN	0	0.334116	0.478	0.252	0	Keratinocytes	STRN
PRDX2	0	0.333818	0.415	0.175	0	Keratinocytes	PRDX2
SNHG8	0	0.333726	0.477	0.27	0	Keratinocytes	SNHG8
RBBP6	0	0.333605	0.537	0.315	0	Keratinocytes	RBBP6
YWHAE	0	0.331845	0.698	0.416	0	Keratinocytes	YWHAE
MUC15	0	0.33148	0.238	0.036	0	Keratinocytes	MUC15
SLC9A1	0	0.331087	0.287	0.116	0	Keratinocytes	SLC9A1
GPT2	0	0.330585	0.249	0.032	0	Keratinocytes	GPT2
FBL	0	0.330536	0.348	0.122	0	Keratinocytes	FBL
HRAS	0	0.330283	0.316	0.072	0	Keratinocytes	HRAS
VEZT	0	0.330044	0.526	0.297	0	Keratinocytes	VEZT
RARG	0	0.329785	0.332	0.086	0	Keratinocytes	RARG
NMU	0	0.329611	0.239	0.034	0	Keratinocytes	NMU
CFL1	0	0.329363	0.725	0.464	0	Keratinocytes	CFL1
C11orf49	0	0.329201	0.439	0.22	0	Keratinocytes	C11orf49
UBE2G1	0	0.32915	0.458	0.235	0	Keratinocytes	UBE2G1
B3GNT5	0	0.329011	0.34	0.101	0	Keratinocytes	B3GNT5
RAB38	0	0.328747	0.29	0.068	0	Keratinocytes	RAB38
COL4A5	0	0.328337	0.298	0.114	0	Keratinocytes	COL4A5
TMEM238	0	0.328206	0.282	0.051	0	Keratinocytes	TMEM238
CAPG	0	0.328131	0.358	0.115	0	Keratinocytes	CAPG
VPS13A	0	0.327828	0.533	0.293	0	Keratinocytes	VPS13A
UBE2S	0	0.326962	0.312	0.128	0	Keratinocytes	UBE2S
EGR3	0	0.326902	0.284	0.091	0	Keratinocytes	EGR3
LONRF1	0	0.32674	0.483	0.237	0	Keratinocytes	LONRF1
PROM2	0	0.32622	0.257	0.027	0	Keratinocytes	PROM2
HES2	0	0.326185	0.231	0.017	0	Keratinocytes	HES2
ELOB	0	0.326125	0.506	0.294	0	Keratinocytes	ELOB
ATP6V0C	0	0.325728	0.482	0.243	0	Keratinocytes	ATP6V0C
KIAA1522	0	0.325693	0.335	0.087	0	Keratinocytes	KIAA1522
RHOB	0	0.325446	0.515	0.288	0	Keratinocytes	RHOB
GJB3	0	0.324217	0.237	0.018	0	Keratinocytes	GJB3
TET3	0	0.323908	0.458	0.202	0	Keratinocytes	TET3
INAVA	0	0.323457	0.237	0.017	0	Keratinocytes	INAVA
SH3BP2	0	0.323195	0.394	0.154	0	Keratinocytes	SH3BP2
GIPC1	0	0.322923	0.348	0.111	0	Keratinocytes	GIPC1
ZNF273	0	0.322469	0.312	0.097	0	Keratinocytes	ZNF273
MAPK13	0	0.322453	0.281	0.045	0	Keratinocytes	MAPK13
STAP2	0	0.321721	0.272	0.038	0	Keratinocytes	STAP2
EIF4A3	0	0.321495	0.454	0.213	0	Keratinocytes	EIF4A3
DLG5	0	0.321384	0.352	0.131	0	Keratinocytes	DLG5
CHP1	0	0.320356	0.322	0.1	0	Keratinocytes	CHP1
PGAM1	0	0.320137	0.406	0.176	0	Keratinocytes	PGAM1
AC044810.2	0	0.319802	0.122	0.01	0	Keratinocytes	AC044810.2
ARL5A	0	0.319795	0.415	0.217	0	Keratinocytes	ARL5A
ACSL1	0	0.319583	0.391	0.141	0	Keratinocytes	ACSL1
ABCD3	0	0.318386	0.441	0.203	0	Keratinocytes	ABCD3
THEM5	0	0.318152	0.226	0.029	0	Keratinocytes	THEM5
SH3GLB2	0	0.317799	0.3	0.075	0	Keratinocytes	SH3GLB2
RNF227	0	0.317622	0.228	0.028	0	Keratinocytes	RNF227
TEAD3	0	0.317368	0.293	0.075	0	Keratinocytes	TEAD3
WFDC5	0	0.316977	0.213	0.03	0	Keratinocytes	WFDC5
TRPV3	0	0.316969	0.2	0.019	0	Keratinocytes	TRPV3
SQLE	0	0.315255	0.255	0.085	0	Keratinocytes	SQLE
IMPDH2	0	0.315183	0.365	0.14	0	Keratinocytes	IMPDH2
EPHX3	0	0.314904	0.218	0.017	0	Keratinocytes	EPHX3
LINC00571	0	0.31484	0.244	0.086	0	Keratinocytes	LINC00571
GPR157	0	0.314653	0.29	0.066	0	Keratinocytes	GPR157
RPS6KB2	0	0.314504	0.283	0.061	0	Keratinocytes	RPS6KB2
HK1	0	0.314202	0.463	0.222	0	Keratinocytes	HK1
RAB5B	0	0.314199	0.35	0.118	0	Keratinocytes	RAB5B
KIFC2	0	0.312759	0.237	0.031	0	Keratinocytes	KIFC2
RAB40C	0	0.311994	0.299	0.076	0	Keratinocytes	RAB40C
ATF4	0	0.31175	0.538	0.29	0	Keratinocytes	ATF4
LLGL2	0	0.31159	0.317	0.084	0	Keratinocytes	LLGL2
CCDC146	0	0.311121	0.368	0.18	0	Keratinocytes	CCDC146
CERS6	0	0.310253	0.482	0.257	0	Keratinocytes	CERS6
BAIAP2L1	0	0.310161	0.325	0.106	0	Keratinocytes	BAIAP2L1
FGFBP1	0	0.309904	0.207	0.022	0	Keratinocytes	FGFBP1
ZBTB7A	0	0.309777	0.529	0.277	0	Keratinocytes	ZBTB7A
GUK1	0	0.30977	0.536	0.312	0	Keratinocytes	GUK1
FAM162A	0	0.309479	0.365	0.135	0	Keratinocytes	FAM162A
RNF19B	0	0.308234	0.29	0.099	0	Keratinocytes	RNF19B
GSTA4	0	0.308164	0.289	0.072	0	Keratinocytes	GSTA4
ETFDH	0	0.308043	0.415	0.196	0	Keratinocytes	ETFDH
SHTN1	0	0.307994	0.39	0.154	0	Keratinocytes	SHTN1
FAM83H	0	0.307948	0.243	0.024	0	Keratinocytes	FAM83H
SLC66A2	0	0.307074	0.387	0.182	0	Keratinocytes	SLC66A2
ATP13A4	0	0.306926	0.197	0.046	0	Keratinocytes	ATP13A4
NFIX	0	0.306806	0.573	0.304	0	Keratinocytes	NFIX
H2AFX	0	0.306683	0.261	0.068	0	Keratinocytes	H2AFX
PDZK1IP1	0	0.306551	0.225	0.032	0	Keratinocytes	PDZK1IP1
C1orf116	0	0.306545	0.232	0.032	0	Keratinocytes	C1orf116
H2AFZ	0	0.306206	0.433	0.217	0	Keratinocytes	H2AFZ
XG	0	0.305909	0.304	0.122	0	Keratinocytes	XG
HDLBP	0	0.305887	0.606	0.365	0	Keratinocytes	HDLBP
ANKRD50	0	0.305667	0.36	0.169	0	Keratinocytes	ANKRD50
SDCBP2	0	0.305362	0.241	0.05	0	Keratinocytes	SDCBP2
HES5	0	0.3052	0.143	0.014	0	Keratinocytes	HES5
ZDHHC3	0	0.30508	0.372	0.137	0	Keratinocytes	ZDHHC3
BMP7	0	0.303545	0.222	0.023	0	Keratinocytes	BMP7
EIF3J	0	0.303392	0.482	0.234	0	Keratinocytes	EIF3J
SLC28A3	0	0.303333	0.153	0.011	0	Keratinocytes	SLC28A3
ATP5F1D	0	0.303258	0.483	0.266	0	Keratinocytes	ATP5F1D
OXSR1	0	0.303246	0.466	0.234	0	Keratinocytes	OXSR1
YWHAG	0	0.302804	0.458	0.235	0	Keratinocytes	YWHAG
RBM3	0	0.302777	0.625	0.384	0	Keratinocytes	RBM3
PSMD11	0	0.302468	0.385	0.153	0	Keratinocytes	PSMD11
ADGRF4	0	0.302445	0.203	0.016	0	Keratinocytes	ADGRF4
NCKAP1	0	0.301714	0.642	0.399	0	Keratinocytes	NCKAP1
GALNT1	0	0.301278	0.526	0.295	0	Keratinocytes	GALNT1
TFRC	0	0.301132	0.33	0.14	0	Keratinocytes	TFRC
COX5B	0	0.30016	0.511	0.296	0	Keratinocytes	COX5B
DAPP1	0	0.29966	0.247	0.074	0	Keratinocytes	DAPP1
LAMTOR4	0	0.299357	0.445	0.229	0	Keratinocytes	LAMTOR4
PRDX1	0	0.298962	0.61	0.371	0	Keratinocytes	PRDX1
CA2	0	0.298875	0.246	0.068	0	Keratinocytes	CA2
PCBP2	0	0.298772	0.637	0.371	0	Keratinocytes	PCBP2
ERBB2	0	0.298716	0.295	0.083	0	Keratinocytes	ERBB2
PISD	0	0.298649	0.319	0.116	0	Keratinocytes	PISD
RMRP	0	0.298448	0.235	0.083	0	Keratinocytes	RMRP
RCC1	0	0.298083	0.214	0.063	0	Keratinocytes	RCC1
SAP18	0	0.297935	0.469	0.246	0	Keratinocytes	SAP18
GLRX3	0	0.297214	0.376	0.165	0	Keratinocytes	GLRX3
WNT3	0	0.295387	0.181	0.015	0	Keratinocytes	WNT3
NR1D1	0	0.294773	0.265	0.072	0	Keratinocytes	NR1D1
IL1RAP	0	0.294495	0.343	0.126	0	Keratinocytes	IL1RAP
LRRC8B	0	0.29436	0.372	0.178	0	Keratinocytes	LRRC8B
THBD	0	0.293947	0.337	0.142	0	Keratinocytes	THBD
ACER2	0	0.293729	0.256	0.1	0	Keratinocytes	ACER2
ANKRD35	0	0.293557	0.214	0.033	0	Keratinocytes	ANKRD35
FP671120.4	0	0.29355	0.302	0.121	0	Keratinocytes	FP671120.4
SOWAHC	0	0.293425	0.262	0.06	0	Keratinocytes	SOWAHC
FARP2	0	0.293069	0.463	0.246	0	Keratinocytes	FARP2
IRS2	0	0.292859	0.378	0.178	0	Keratinocytes	IRS2
GSPT1	0	0.29282	0.459	0.233	0	Keratinocytes	GSPT1
PSMB7	0	0.292682	0.504	0.257	0	Keratinocytes	PSMB7
C9orf16	0	0.29248	0.342	0.143	0	Keratinocytes	C9orf16
DAPK2	0	0.292421	0.214	0.072	0	Keratinocytes	DAPK2
LINC02615	0	0.292273	0.234	0.057	0	Keratinocytes	LINC02615
H1FX	0	0.291912	0.403	0.206	0	Keratinocytes	H1FX
ACAP3	0	0.291887	0.282	0.068	0	Keratinocytes	ACAP3
WNT2B	0	0.29145	0.271	0.084	0	Keratinocytes	WNT2B
UQCRC2	0	0.291082	0.43	0.21	0	Keratinocytes	UQCRC2
ZC3H15	0	0.290408	0.429	0.192	0	Keratinocytes	ZC3H15
ANO1	0	0.290079	0.289	0.082	0	Keratinocytes	ANO1
LMTK2	0	0.288925	0.368	0.172	0	Keratinocytes	LMTK2
BARD1	0	0.288729	0.293	0.107	0	Keratinocytes	BARD1
SNRPD2	0	0.288503	0.42	0.223	0	Keratinocytes	SNRPD2
TMEM184A	0	0.288257	0.201	0.021	0	Keratinocytes	TMEM184A
ACOT7	0	0.287427	0.243	0.076	0	Keratinocytes	ACOT7
ELOVL6	0	0.286776	0.227	0.056	0	Keratinocytes	ELOVL6
SNX24	0	0.28655	0.335	0.149	0	Keratinocytes	SNX24
TSTA3	0	0.286238	0.254	0.054	0	Keratinocytes	TSTA3
UCHL3	0	0.286114	0.326	0.116	0	Keratinocytes	UCHL3
SLC39A6	0	0.285982	0.32	0.117	0	Keratinocytes	SLC39A6
INO80	0	0.285973	0.433	0.232	0	Keratinocytes	INO80
FGD6	0	0.285358	0.369	0.176	0	Keratinocytes	FGD6
PER2	0	0.285061	0.384	0.173	0	Keratinocytes	PER2
SREBF2	0	0.284717	0.496	0.265	0	Keratinocytes	SREBF2
RNH1	0	0.28467	0.497	0.269	0	Keratinocytes	RNH1
CTR9	0	0.283938	0.379	0.181	0	Keratinocytes	CTR9
TRIM28	0	0.283778	0.37	0.15	0	Keratinocytes	TRIM28
KIF5B	0	0.283154	0.636	0.394	0	Keratinocytes	KIF5B
UBXN7	0	0.283059	0.402	0.195	0	Keratinocytes	UBXN7
NCCRP1	0	0.283038	0.128	0.024	0	Keratinocytes	NCCRP1
RTF1	0	0.282641	0.491	0.254	0	Keratinocytes	RTF1
USP7	0	0.282522	0.473	0.235	0	Keratinocytes	USP7
AP002381.2	0	0.282259	0.222	0.064	0	Keratinocytes	AP002381.2
CDH3	0	0.281053	0.168	0.04	0	Keratinocytes	CDH3
NFE2L3	0	0.281016	0.29	0.11	0	Keratinocytes	NFE2L3
ZDHHC13	0	0.280641	0.289	0.107	0	Keratinocytes	ZDHHC13
FSTL4	0	0.280627	0.17	0.022	0	Keratinocytes	FSTL4
FAM83F	0	0.280584	0.218	0.023	0	Keratinocytes	FAM83F
UNC13B	0	0.280287	0.351	0.151	0	Keratinocytes	UNC13B
GOLGA2	0	0.280122	0.405	0.186	0	Keratinocytes	GOLGA2
ATP5IF1	0	0.279929	0.429	0.221	0	Keratinocytes	ATP5IF1
ATP5MF	0	0.279655	0.379	0.183	0	Keratinocytes	ATP5MF
KCNK1	0	0.279506	0.178	0.025	0	Keratinocytes	KCNK1
TNFRSF25	0	0.279476	0.291	0.079	0	Keratinocytes	TNFRSF25
GRB7	0	0.279356	0.209	0.027	0	Keratinocytes	GRB7
USP43	0	0.279159	0.163	0.029	0	Keratinocytes	USP43
SIRT1	0	0.278998	0.42	0.217	0	Keratinocytes	SIRT1
PEBP1	0	0.278597	0.544	0.317	0	Keratinocytes	PEBP1
KLK10	0	0.278547	0.163	0.022	0	Keratinocytes	KLK10
AK4	0	0.278336	0.291	0.088	0	Keratinocytes	AK4
RRM1	0	0.278273	0.309	0.103	0	Keratinocytes	RRM1
ZC2HC1A	0	0.278222	0.371	0.172	0	Keratinocytes	ZC2HC1A
GNAL	0	0.277298	0.325	0.126	0	Keratinocytes	GNAL
EIF3B	0	0.276997	0.424	0.193	0	Keratinocytes	EIF3B
PCLO	0	0.276721	0.21	0.059	0	Keratinocytes	PCLO
SLC6A9	0	0.276491	0.221	0.031	0	Keratinocytes	SLC6A9
PLEKHA1	0	0.275387	0.461	0.238	0	Keratinocytes	PLEKHA1
VDAC1	0	0.27533	0.383	0.168	0	Keratinocytes	VDAC1
LAMC2	0	0.275167	0.197	0.032	0	Keratinocytes	LAMC2
DYNC1LI1	0	0.275004	0.43	0.213	0	Keratinocytes	DYNC1LI1
FAM83C	0	0.274847	0.204	0.015	0	Keratinocytes	FAM83C
TMEM254	0	0.274665	0.239	0.049	0	Keratinocytes	TMEM254
TMBIM1	0	0.273014	0.388	0.178	0	Keratinocytes	TMBIM1
SMARCC1	0	0.27256	0.588	0.346	0	Keratinocytes	SMARCC1
ZNRF3	0	0.272549	0.317	0.144	0	Keratinocytes	ZNRF3
CKAP4	0	0.272416	0.351	0.151	0	Keratinocytes	CKAP4
SLC44A5	0	0.272259	0.172	0.025	0	Keratinocytes	SLC44A5
PTBP1	0	0.272241	0.42	0.19	0	Keratinocytes	PTBP1
AC103718.1	0	0.272156	0.168	0.013	0	Keratinocytes	AC103718.1
TMTC3	0	0.272038	0.356	0.148	0	Keratinocytes	TMTC3
PTGFRN	0	0.27143	0.28	0.095	0	Keratinocytes	PTGFRN
ANXA8L1	0	0.271404	0.209	0.017	0	Keratinocytes	ANXA8L1
CYCS	0	0.271379	0.388	0.171	0	Keratinocytes	CYCS
TOLLIP	0	0.271211	0.288	0.083	0	Keratinocytes	TOLLIP
TOMM20	0	0.271189	0.534	0.301	0	Keratinocytes	TOMM20
FRRS1	0	0.271059	0.233	0.055	0	Keratinocytes	FRRS1
SEMA4B	0	0.270907	0.288	0.083	0	Keratinocytes	SEMA4B
DLX3	0	0.270857	0.18	0.017	0	Keratinocytes	DLX3
CAPN1	0	0.270698	0.353	0.141	0	Keratinocytes	CAPN1
PRKCI	0	0.270437	0.366	0.162	0	Keratinocytes	PRKCI
EPS8L2	0	0.269983	0.256	0.059	0	Keratinocytes	EPS8L2
EIF2S2	0	0.269773	0.506	0.28	0	Keratinocytes	EIF2S2
CAMSAP3	0	0.268889	0.212	0.028	0	Keratinocytes	CAMSAP3
ARL6IP1	0	0.268228	0.449	0.242	0	Keratinocytes	ARL6IP1
DANCR	0	0.267232	0.296	0.098	0	Keratinocytes	DANCR
AREG	0	0.267073	0.2	0.058	0	Keratinocytes	AREG
CRYBG2	0	0.267011	0.197	0.015	0	Keratinocytes	CRYBG2
SNHG19	0	0.266579	0.261	0.081	0	Keratinocytes	SNHG19
SNHG16	0	0.266313	0.342	0.143	0	Keratinocytes	SNHG16
ACPP	0	0.266267	0.17	0.017	0	Keratinocytes	ACPP
PPFIA3	0	0.266092	0.212	0.032	0	Keratinocytes	PPFIA3
ANXA8	0	0.265868	0.196	0.017	0	Keratinocytes	ANXA8
NAPA	0	0.265798	0.422	0.187	0	Keratinocytes	NAPA
KIAA1211L	0	0.265785	0.21	0.051	0	Keratinocytes	KIAA1211L
BPIFC	0	0.265568	0.135	0.011	0	Keratinocytes	BPIFC
RANGAP1	0	0.264936	0.323	0.102	0	Keratinocytes	RANGAP1
CCNK	0	0.264868	0.406	0.191	0	Keratinocytes	CCNK
PLA2G4E-AS1	0	0.264589	0.175	0.014	0	Keratinocytes	PLA2G4E-AS1
SLC9C1	0	0.264006	0.179	0.025	0	Keratinocytes	SLC9C1
CYP4F22	0	0.263869	0.149	0.013	0	Keratinocytes	CYP4F22
CDC42BPG	0	0.263472	0.214	0.023	0	Keratinocytes	CDC42BPG
RDH12	0	0.262978	0.183	0.017	0	Keratinocytes	RDH12
FAM25A	0	0.26243	0.149	0.03	0	Keratinocytes	FAM25A
TLE3	0	0.262319	0.371	0.154	0	Keratinocytes	TLE3
AP2S1	0	0.262118	0.361	0.159	0	Keratinocytes	AP2S1
IL20RA	0	0.262042	0.191	0.026	0	Keratinocytes	IL20RA
NPAS2	0	0.260961	0.283	0.113	0	Keratinocytes	NPAS2
CREG1	0	0.260843	0.273	0.112	0	Keratinocytes	CREG1
RALGDS	0	0.260712	0.405	0.199	0	Keratinocytes	RALGDS
SPTSSB	0	0.260483	0.179	0.037	0	Keratinocytes	SPTSSB
PSMD8	0	0.260465	0.377	0.167	0	Keratinocytes	PSMD8
GSTO2	0	0.26036	0.247	0.056	0	Keratinocytes	GSTO2
JAG1	0	0.259501	0.545	0.262	0	Keratinocytes	JAG1
POLR1D	0	0.259331	0.367	0.163	0	Keratinocytes	POLR1D
CNBP	0	0.258969	0.556	0.322	0	Keratinocytes	CNBP
PPME1	0	0.258131	0.309	0.135	0	Keratinocytes	PPME1
LNX2	0	0.25801	0.269	0.097	0	Keratinocytes	LNX2
AC006262.2	0	0.25788	0.19	0.021	0	Keratinocytes	AC006262.2
PITHD1	0	0.257815	0.32	0.126	0	Keratinocytes	PITHD1
PSAT1	0	0.257695	0.216	0.033	0	Keratinocytes	PSAT1
LAMB3	0	0.25758	0.138	0.029	0	Keratinocytes	LAMB3
SOX7	0	0.257031	0.249	0.084	0	Keratinocytes	SOX7
ARRDC4	0	0.256934	0.23	0.067	0	Keratinocytes	ARRDC4
CLUH	0	0.256791	0.246	0.057	0	Keratinocytes	CLUH
LSMEM1	0	0.256772	0.213	0.055	0	Keratinocytes	LSMEM1
GTF2IRD1	0	0.256716	0.276	0.114	0	Keratinocytes	GTF2IRD1
SAE1	0	0.25642	0.346	0.163	0	Keratinocytes	SAE1
ACOX1	0	0.256125	0.321	0.134	0	Keratinocytes	ACOX1
VAV3	0	0.25593	0.554	0.264	0	Keratinocytes	VAV3
CBLC	0	0.255614	0.203	0.023	0	Keratinocytes	CBLC
RAB14	0	0.255279	0.517	0.296	0	Keratinocytes	RAB14
ANO9	0	0.255219	0.172	0.023	0	Keratinocytes	ANO9
GNB2	0	0.255077	0.395	0.192	0	Keratinocytes	GNB2
RNF43	0	0.254823	0.212	0.037	0	Keratinocytes	RNF43
ADIPOR1	0	0.254298	0.284	0.092	0	Keratinocytes	ADIPOR1
CBX4	0	0.25403	0.293	0.102	0	Keratinocytes	CBX4
MYO10	0	0.253987	0.537	0.302	0	Keratinocytes	MYO10
RBM47	0	0.253848	0.419	0.169	0	Keratinocytes	RBM47
BUD23	0	0.253616	0.359	0.155	0	Keratinocytes	BUD23
MIR3659HG	0	0.253325	0.172	0.015	0	Keratinocytes	MIR3659HG
ITGB8	0	0.252997	0.276	0.108	0	Keratinocytes	ITGB8
DNAJB2	0	0.252573	0.252	0.074	0	Keratinocytes	DNAJB2
LIPM	0	0.252305	0.138	0.008	0	Keratinocytes	LIPM
MIB2	0	0.251973	0.238	0.054	0	Keratinocytes	MIB2
KRT78	0	0.251575	0.1	0.01	0	Keratinocytes	KRT78
HMGN1	0	0.251518	0.46	0.242	0	Keratinocytes	HMGN1
KLHL21	0	0.251236	0.254	0.082	0	Keratinocytes	KLHL21
DEGS2	0	0.250596	0.188	0.034	0	Keratinocytes	DEGS2
AL445524.1	0	0.25026	0.205	0.041	0	Keratinocytes	AL445524.1
C10orf99	0	0.250245	0.135	0.02	0	Keratinocytes	C10orf99
MINK1	0	0.250011	0.329	0.137	0	Keratinocytes	MINK1
ARHGEF6	0	-0.250869	0.017	0.143	0	Keratinocytes	ARHGEF6
FMNL3	0	-0.251283	0.02	0.145	0	Keratinocytes	FMNL3
TRAM2	0	-0.252675	0.036	0.165	0	Keratinocytes	TRAM2
NECTIN3	0	-0.257973	0.023	0.143	0	Keratinocytes	NECTIN3
SGCE	0	-0.259997	0.03	0.158	0	Keratinocytes	SGCE
CTSH	0	-0.260963	0.037	0.172	0	Keratinocytes	CTSH
TNS2	0	-0.262954	0.025	0.171	0	Keratinocytes	TNS2
SP140L	0	-0.263201	0.014	0.141	0	Keratinocytes	SP140L
CFI	0	-0.266954	0.012	0.129	0	Keratinocytes	CFI
EMILIN2	0	-0.271798	0.013	0.124	0	Keratinocytes	EMILIN2
AGMO	0	-0.276811	0.005	0.111	0	Keratinocytes	AGMO
MMP16	0	-0.278588	0.006	0.109	0	Keratinocytes	MMP16
FZD4	0	-0.280442	0.013	0.154	0	Keratinocytes	FZD4
GIMAP8	0	-0.283163	0.017	0.139	0	Keratinocytes	GIMAP8
MICU3	0	-0.285114	0.033	0.176	0	Keratinocytes	MICU3
TEK	0	-0.287468	0.011	0.127	0	Keratinocytes	TEK
ROBO4	0	-0.288279	0.013	0.135	0	Keratinocytes	ROBO4
ESAM	0	-0.288293	0.016	0.147	0	Keratinocytes	ESAM
PODN	0	-0.288398	0.014	0.128	0	Keratinocytes	PODN
MX2	0	-0.289179	0.016	0.143	0	Keratinocytes	MX2
RANBP17	0	-0.292714	0.012	0.136	0	Keratinocytes	RANBP17
IFITM1	0	-0.292855	0.04	0.17	0	Keratinocytes	IFITM1
IFI44	0	-0.295007	0.027	0.164	0	Keratinocytes	IFI44
LPIN2	0	-0.296416	0.042	0.186	0	Keratinocytes	LPIN2
BST2	0	-0.298154	0.029	0.158	0	Keratinocytes	BST2
TSHZ3	0	-0.298414	0.016	0.147	0	Keratinocytes	TSHZ3
LINC01197	0	-0.298506	0.006	0.111	0	Keratinocytes	LINC01197
SH2B3	0	-0.298575	0.025	0.163	0	Keratinocytes	SH2B3
KDR	0	-0.298586	0.013	0.129	0	Keratinocytes	KDR
ADAMTS2	0	-0.298679	0.009	0.132	0	Keratinocytes	ADAMTS2
CLMP	0	-0.303374	0.014	0.129	0	Keratinocytes	CLMP
NOX4	0	-0.304423	0.006	0.108	0	Keratinocytes	NOX4
NCEH1	0	-0.304658	0.021	0.146	0	Keratinocytes	NCEH1
TSPAN4	0	-0.307516	0.069	0.223	0	Keratinocytes	TSPAN4
SYNE3	0	-0.308501	0.019	0.184	0	Keratinocytes	SYNE3
CTSZ	0	-0.310064	0.033	0.179	0	Keratinocytes	CTSZ
AGPAT4	0	-0.311258	0.03	0.169	0	Keratinocytes	AGPAT4
TRAF5	0	-0.312265	0.019	0.162	0	Keratinocytes	TRAF5
SHROOM4	0	-0.313185	0.025	0.151	0	Keratinocytes	SHROOM4
DAAM2	0	-0.314886	0.01	0.143	0	Keratinocytes	DAAM2
ECSCR	0	-0.315105	0.028	0.155	0	Keratinocytes	ECSCR
CD53	0	-0.317022	0.008	0.118	0	Keratinocytes	CD53
STK10	0	-0.317429	0.055	0.204	0	Keratinocytes	STK10
CTSS	0	-0.318286	0.031	0.172	0	Keratinocytes	CTSS
ADCY4	0	-0.319157	0.024	0.16	0	Keratinocytes	ADCY4
PARVB	0	-0.320168	0.028	0.19	0	Keratinocytes	PARVB
CARD8	0	-0.321429	0.061	0.208	0	Keratinocytes	CARD8
RASA3	0	-0.325643	0.054	0.203	0	Keratinocytes	RASA3
SOX18	0	-0.326448	0.022	0.144	0	Keratinocytes	SOX18
EPSTI1	0	-0.32753	0.02	0.154	0	Keratinocytes	EPSTI1
ANXA6	0	-0.327601	0.017	0.186	0	Keratinocytes	ANXA6
ISLR	0	-0.327636	0.017	0.145	0	Keratinocytes	ISLR
AC012409.2	0	-0.327838	0.006	0.13	0	Keratinocytes	AC012409.2
ADGRE5	0	-0.328094	0.034	0.165	0	Keratinocytes	ADGRE5
PRELP	0	-0.32864	0.017	0.133	0	Keratinocytes	PRELP
LPGAT1	0	-0.328886	0.088	0.243	0	Keratinocytes	LPGAT1
DCLK2	0	-0.330517	0.015	0.17	0	Keratinocytes	DCLK2
TBX15	0	-0.331377	0.008	0.137	0	Keratinocytes	TBX15
RASGRP3	0	-0.333485	0.012	0.13	0	Keratinocytes	RASGRP3
FBLN5	0	-0.335705	0.016	0.149	0	Keratinocytes	FBLN5
HAS2	0	-0.33829	0.014	0.124	0	Keratinocytes	HAS2
LATS2	0	-0.340075	0.097	0.25	0	Keratinocytes	LATS2
FREM1	0	-0.34078	0.02	0.139	0	Keratinocytes	FREM1
RIN3	0	-0.344423	0.048	0.194	0	Keratinocytes	RIN3
TBX18	0	-0.347241	0.012	0.149	0	Keratinocytes	TBX18
RCSD1	0	-0.348364	0.009	0.136	0	Keratinocytes	RCSD1
RECK	0	-0.350758	0.023	0.182	0	Keratinocytes	RECK
IFI44L	0	-0.351987	0.017	0.14	0	Keratinocytes	IFI44L
IFNAR2	0	-0.355026	0.069	0.219	0	Keratinocytes	IFNAR2
PDIA5	0	-0.357192	0.054	0.194	0	Keratinocytes	PDIA5
PTGFR	0	-0.357271	0.015	0.129	0	Keratinocytes	PTGFR
MYADM	0	-0.357299	0.081	0.234	0	Keratinocytes	MYADM
IL15	0	-0.358649	0.023	0.17	0	Keratinocytes	IL15
MEF2C-AS1	0	-0.360334	0.013	0.148	0	Keratinocytes	MEF2C-AS1
AC079793.1	0	-0.361204	0.008	0.13	0	Keratinocytes	AC079793.1
JAM3	0	-0.363154	0.047	0.208	0	Keratinocytes	JAM3
SEC24D	0	-0.364387	0.1	0.252	0	Keratinocytes	SEC24D
FAM110B	0	-0.364835	0.04	0.178	0	Keratinocytes	FAM110B
CLEC14A	0	-0.365143	0.018	0.147	0	Keratinocytes	CLEC14A
ARPC1B	0	-0.367138	0.108	0.274	0	Keratinocytes	ARPC1B
CAPN2	0	-0.367142	0.139	0.305	0	Keratinocytes	CAPN2
TRIM22	0	-0.367463	0.063	0.231	0	Keratinocytes	TRIM22
CNTLN	0	-0.36764	0.09	0.258	0	Keratinocytes	CNTLN
DDR2	0	-0.367923	0.07	0.23	0	Keratinocytes	DDR2
PXDN	0	-0.369025	0.024	0.196	0	Keratinocytes	PXDN
HEXA	0	-0.370119	0.089	0.242	0	Keratinocytes	HEXA
PDE10A	0	-0.370543	0.012	0.129	0	Keratinocytes	PDE10A
CDH5	0	-0.374026	0.019	0.167	0	Keratinocytes	CDH5
B4GALT5	0	-0.377198	0.088	0.238	0	Keratinocytes	B4GALT5
MSC-AS1	0	-0.378347	0.01	0.149	0	Keratinocytes	MSC-AS1
LINC00472	0	-0.381221	0.064	0.219	0	Keratinocytes	LINC00472
ACACB	0	-0.382333	0.047	0.216	0	Keratinocytes	ACACB
RAMP3	0	-0.382899	0.019	0.15	0	Keratinocytes	RAMP3
FAR2	0	-0.382994	0.041	0.191	0	Keratinocytes	FAR2
CNN3	0	-0.384265	0.139	0.304	0	Keratinocytes	CNN3
RASGRF2	0	-0.384515	0.016	0.143	0	Keratinocytes	RASGRF2
ADAMTSL1	0	-0.386544	0.014	0.124	0	Keratinocytes	ADAMTSL1
IL16	0	-0.387035	0.045	0.181	0	Keratinocytes	IL16
ADGRA2	0	-0.388402	0.015	0.218	0	Keratinocytes	ADGRA2
ESR1	0	-0.388844	0.032	0.161	0	Keratinocytes	ESR1
PPFIA2	0	-0.388909	0.009	0.116	0	Keratinocytes	PPFIA2
DOK6	0	-0.389233	0.013	0.139	0	Keratinocytes	DOK6
ST8SIA4	0	-0.39021	0.019	0.156	0	Keratinocytes	ST8SIA4
EGFL7	0	-0.390905	0.025	0.178	0	Keratinocytes	EGFL7
PREX1	0	-0.392638	0.013	0.181	0	Keratinocytes	PREX1
KLHL5	0	-0.392686	0.073	0.24	0	Keratinocytes	KLHL5
DENND5A	0	-0.393183	0.076	0.265	0	Keratinocytes	DENND5A
PRR16	0	-0.39324	0.008	0.128	0	Keratinocytes	PRR16
RASSF3	0	-0.393383	0.085	0.237	0	Keratinocytes	RASSF3
ADAMTS5	0	-0.396662	0.015	0.144	0	Keratinocytes	ADAMTS5
AC016831.7	0	-0.397065	0.084	0.237	0	Keratinocytes	AC016831.7
RAMP2	0	-0.397911	0.038	0.178	0	Keratinocytes	RAMP2
DGKD	0	-0.397912	0.052	0.194	0	Keratinocytes	DGKD
TNFRSF1B	0	-0.400282	0.015	0.19	0	Keratinocytes	TNFRSF1B
CEP170	0	-0.402163	0.146	0.307	0	Keratinocytes	CEP170
GASK1B	0	-0.403294	0.023	0.194	0	Keratinocytes	GASK1B
XAF1	0	-0.404014	0.07	0.232	0	Keratinocytes	XAF1
PGM5	0	-0.404059	0.013	0.166	0	Keratinocytes	PGM5
ADAMTS12	0	-0.405021	0.007	0.141	0	Keratinocytes	ADAMTS12
LAMB2	0	-0.407666	0.107	0.279	0	Keratinocytes	LAMB2
NR5A2	0	-0.40993	0.008	0.13	0	Keratinocytes	NR5A2
NID1	0	-0.410198	0.021	0.21	0	Keratinocytes	NID1
SLFN5	0	-0.410401	0.083	0.257	0	Keratinocytes	SLFN5
GNA14	0	-0.410929	0.014	0.152	0	Keratinocytes	GNA14
GIMAP7	0	-0.410982	0.031	0.181	0	Keratinocytes	GIMAP7
SEMA6D	0	-0.412664	0.023	0.147	0	Keratinocytes	SEMA6D
SCMH1	0	-0.413394	0.148	0.317	0	Keratinocytes	SCMH1
IRAK3	0	-0.416065	0.03	0.227	0	Keratinocytes	IRAK3
SHANK3	0	-0.416212	0.028	0.181	0	Keratinocytes	SHANK3
CREB3L2	0	-0.417603	0.096	0.278	0	Keratinocytes	CREB3L2
CIITA	0	-0.419033	0.013	0.163	0	Keratinocytes	CIITA
C22orf34	0	-0.419373	0.01	0.18	0	Keratinocytes	C22orf34
SERPINB9	0	-0.420074	0.022	0.168	0	Keratinocytes	SERPINB9
CCDC50	0	-0.421159	0.158	0.333	0	Keratinocytes	CCDC50
MIR181A1HG	0	-0.421199	0.023	0.158	0	Keratinocytes	MIR181A1HG
ST3GAL1	0	-0.423277	0.036	0.232	0	Keratinocytes	ST3GAL1
ABCA9	0	-0.423626	0.024	0.14	0	Keratinocytes	ABCA9
NHSL2	0	-0.424302	0.014	0.207	0	Keratinocytes	NHSL2
CP	0	-0.426689	0.019	0.145	0	Keratinocytes	CP
CYBA	0	-0.427763	0.069	0.249	0	Keratinocytes	CYBA
CPXM2	0	-0.430231	0.035	0.182	0	Keratinocytes	CPXM2
MFAP4	0	-0.430294	0.028	0.171	0	Keratinocytes	MFAP4
ITGA5	0	-0.430354	0.033	0.226	0	Keratinocytes	ITGA5
ZNF423	0	-0.432612	0.009	0.199	0	Keratinocytes	ZNF423
DAPK1	0	-0.433048	0.061	0.215	0	Keratinocytes	DAPK1
LHFPL2	0	-0.435556	0.05	0.231	0	Keratinocytes	LHFPL2
APBB1IP	0	-0.435852	0.011	0.154	0	Keratinocytes	APBB1IP
FGF7	0	-0.43747	0.024	0.153	0	Keratinocytes	FGF7
FGL2	0	-0.437563	0.03	0.187	0	Keratinocytes	FGL2
ANKRD10	0	-0.442836	0.153	0.361	0	Keratinocytes	ANKRD10
PTBP2	0	-0.445592	0.244	0.413	0	Keratinocytes	PTBP2
TPK1	0	-0.447854	0.028	0.216	0	Keratinocytes	TPK1
DENND5B	0	-0.448229	0.022	0.208	0	Keratinocytes	DENND5B
LMCD1	0	-0.449571	0.088	0.244	0	Keratinocytes	LMCD1
DAB2	0	-0.450965	0.02	0.216	0	Keratinocytes	DAB2
RASSF8	0	-0.45152	0.042	0.224	0	Keratinocytes	RASSF8
CCDC88A	0	-0.451684	0.09	0.276	0	Keratinocytes	CCDC88A
SAMHD1	0	-0.45448	0.04	0.244	0	Keratinocytes	SAMHD1
AKAP12	0	-0.455383	0.022	0.18	0	Keratinocytes	AKAP12
LEPR	0	-0.459651	0.053	0.196	0	Keratinocytes	LEPR
ADGRF5	0	-0.460125	0.015	0.158	0	Keratinocytes	ADGRF5
NOSTRIN	0	-0.461926	0.031	0.189	0	Keratinocytes	NOSTRIN
PARVA	0	-0.462108	0.11	0.304	0	Keratinocytes	PARVA
PDGFD	0	-0.462326	0.018	0.151	0	Keratinocytes	PDGFD
GALNT7	0	-0.464282	0.042	0.185	0	Keratinocytes	GALNT7
ANXA5	0	-0.4671	0.19	0.371	0	Keratinocytes	ANXA5
GNG7	0	-0.467687	0.025	0.164	0	Keratinocytes	GNG7
PPP3CC	0	-0.467863	0.104	0.305	0	Keratinocytes	PPP3CC
NTN4	0	-0.471091	0.044	0.211	0	Keratinocytes	NTN4
FGD5	0	-0.474164	0.015	0.208	0	Keratinocytes	FGD5
CDC42EP3	0	-0.477243	0.091	0.253	0	Keratinocytes	CDC42EP3
DDX17	0	-0.477601	0.703	0.747	0	Keratinocytes	DDX17
JAM2	0	-0.480258	0.025	0.194	0	Keratinocytes	JAM2
BICD1	0	-0.482771	0.054	0.262	0	Keratinocytes	BICD1
DIPK2B	0	-0.488134	0.016	0.171	0	Keratinocytes	DIPK2B
ATM	0	-0.488518	0.156	0.337	0	Keratinocytes	ATM
ABCA8	0	-0.488879	0.023	0.147	0	Keratinocytes	ABCA8
ITGA9	0	-0.490561	0.057	0.229	0	Keratinocytes	ITGA9
PRKACB	0	-0.492097	0.059	0.236	0	Keratinocytes	PRKACB
FARP1	0	-0.492587	0.126	0.33	0	Keratinocytes	FARP1
TBC1D1	0	-0.494112	0.051	0.255	0	Keratinocytes	TBC1D1
ECE1	0	-0.495844	0.137	0.34	0	Keratinocytes	ECE1
PPARG	0	-0.496308	0.019	0.175	0	Keratinocytes	PPARG
PDE1A	0	-0.499644	0.012	0.132	0	Keratinocytes	PDE1A
INPP5D	0	-0.50045	0.031	0.205	0	Keratinocytes	INPP5D
CPED1	0	-0.501084	0.052	0.227	0	Keratinocytes	CPED1
JAK1	0	-0.503388	0.541	0.643	0	Keratinocytes	JAK1
PLAC9	0	-0.503548	0.09	0.269	0	Keratinocytes	PLAC9
CHN1	0	-0.503826	0.018	0.208	0	Keratinocytes	CHN1
HTRA1	0	-0.506192	0.079	0.267	0	Keratinocytes	HTRA1
LINC00513	0	-0.507042	0.085	0.259	0	Keratinocytes	LINC00513
CPNE8	0	-0.507963	0.155	0.334	0	Keratinocytes	CPNE8
MKLN1	0	-0.508778	0.541	0.639	0	Keratinocytes	MKLN1
PCOLCE	0	-0.510892	0.04	0.211	0	Keratinocytes	PCOLCE
TCF12	0	-0.51133	0.611	0.739	0	Keratinocytes	TCF12
EBF3	0	-0.51173	0.015	0.196	0	Keratinocytes	EBF3
CD93	0	-0.516377	0.023	0.186	0	Keratinocytes	CD93
TNS3	0	-0.51673	0.066	0.26	0	Keratinocytes	TNS3
PLSCR1	0	-0.518417	0.074	0.285	0	Keratinocytes	PLSCR1
MEG3	0	-0.519148	0.011	0.177	0	Keratinocytes	MEG3
ITGA1	0	-0.519861	0.021	0.22	0	Keratinocytes	ITGA1
MEG8	0	-0.522319	0.011	0.152	0	Keratinocytes	MEG8
PRKAG2	0	-0.522946	0.142	0.347	0	Keratinocytes	PRKAG2
ATP10A	0	-0.523279	0.014	0.209	0	Keratinocytes	ATP10A
RAB8B	0	-0.526211	0.138	0.307	0	Keratinocytes	RAB8B
RNF213	0	-0.527105	0.307	0.467	0	Keratinocytes	RNF213
TWIST1	0	-0.527806	0.018	0.19	0	Keratinocytes	TWIST1
GLIS3	0	-0.52818	0.019	0.198	0	Keratinocytes	GLIS3
CARMN	0	-0.528413	0.008	0.11	0	Keratinocytes	CARMN
RUNX3	0	-0.529287	0.03	0.158	0	Keratinocytes	RUNX3
MPDZ	0	-0.529354	0.057	0.295	0	Keratinocytes	MPDZ
VOPP1	0	-0.530477	0.063	0.282	0	Keratinocytes	VOPP1
ZNF704	0	-0.53199	0.134	0.316	0	Keratinocytes	ZNF704
RHOH	0	-0.53312	0.017	0.145	0	Keratinocytes	RHOH
ROCK1	0	-0.535775	0.355	0.515	0	Keratinocytes	ROCK1
MCAM	0	-0.536177	0.043	0.191	0	Keratinocytes	MCAM
VPS13C	0	-0.536371	0.35	0.534	0	Keratinocytes	VPS13C
ENTPD1	0	-0.536401	0.018	0.23	0	Keratinocytes	ENTPD1
CCN5	0	-0.536616	0.035	0.161	0	Keratinocytes	CCN5
RERE	0	-0.539649	0.606	0.715	0	Keratinocytes	RERE
ELK3	0	-0.541433	0.108	0.294	0	Keratinocytes	ELK3
DOCK2	0	-0.542462	0.014	0.182	0	Keratinocytes	DOCK2
TNRC6B	0	-0.542519	0.625	0.687	0	Keratinocytes	TNRC6B
HEG1	0	-0.546047	0.057	0.258	0	Keratinocytes	HEG1
SEPTIN11	0	-0.546987	0.077	0.299	0	Keratinocytes	SEPTIN11
MDFIC	0	-0.549247	0.112	0.302	0	Keratinocytes	MDFIC
B2M	0	-0.549287	0.928	0.985	0	Keratinocytes	B2M
PDGFRA	0	-0.550391	0.02	0.197	0	Keratinocytes	PDGFRA
SH3BP5	0	-0.552107	0.097	0.309	0	Keratinocytes	SH3BP5
HLA-DQB1	0	-0.552228	0.058	0.211	0	Keratinocytes	HLA-DQB1
SESTD1	0	-0.555048	0.096	0.327	0	Keratinocytes	SESTD1
FUT8	0	-0.555466	0.128	0.318	0	Keratinocytes	FUT8
TMSB10	0	-0.555504	0.74	0.857	0	Keratinocytes	TMSB10
NLGN1	0	-0.555776	0.015	0.14	0	Keratinocytes	NLGN1
GNG2	0	-0.556342	0.013	0.164	0	Keratinocytes	GNG2
BMERB1	0	-0.556759	0.047	0.281	0	Keratinocytes	BMERB1
CLEC2D	0	-0.557356	0.046	0.232	0	Keratinocytes	CLEC2D
PRKD1	0	-0.557593	0.026	0.228	0	Keratinocytes	PRKD1
CYTOR	0	-0.55792	0.028	0.227	0	Keratinocytes	CYTOR
PCED1B	0	-0.558762	0.046	0.235	0	Keratinocytes	PCED1B
SERPINH1	0	-0.558781	0.119	0.301	0	Keratinocytes	SERPINH1
GNG11	0	-0.559034	0.078	0.279	0	Keratinocytes	GNG11
MYLK	0	-0.559368	0.079	0.233	0	Keratinocytes	MYLK
IKZF1	0	-0.563767	0.012	0.163	0	Keratinocytes	IKZF1
SGIP1	0	-0.564584	0.014	0.171	0	Keratinocytes	SGIP1
CYYR1	0	-0.565142	0.028	0.184	0	Keratinocytes	CYYR1
TSPAN7	0	-0.565259	0.052	0.193	0	Keratinocytes	TSPAN7
TCF7L1	0	-0.568152	0.05	0.292	0	Keratinocytes	TCF7L1
COLEC12	0	-0.568931	0.046	0.191	0	Keratinocytes	COLEC12
SOD3	0	-0.570756	0.053	0.226	0	Keratinocytes	SOD3
ITIH5	0	-0.571012	0.027	0.221	0	Keratinocytes	ITIH5
SDCBP	0	-0.571458	0.179	0.403	0	Keratinocytes	SDCBP
COL5A1	0	-0.571622	0.058	0.232	0	Keratinocytes	COL5A1
SERPINF1	0	-0.573744	0.055	0.23	0	Keratinocytes	SERPINF1
CDH11	0	-0.574213	0.066	0.222	0	Keratinocytes	CDH11
FGFR1	0	-0.574892	0.085	0.311	0	Keratinocytes	FGFR1
PLXND1	0	-0.575442	0.024	0.281	0	Keratinocytes	PLXND1
AKAP13	0	-0.578556	0.727	0.815	0	Keratinocytes	AKAP13
DISC1	0	-0.580096	0.055	0.281	0	Keratinocytes	DISC1
FTL	0	-0.580491	0.514	0.624	0	Keratinocytes	FTL
PPP1R16B	0	-0.58382	0.015	0.208	0	Keratinocytes	PPP1R16B
STARD9	0	-0.583928	0.039	0.293	0	Keratinocytes	STARD9
FNDC3A	0	-0.584388	0.264	0.464	0	Keratinocytes	FNDC3A
ABCA6	0	-0.587158	0.028	0.189	0	Keratinocytes	ABCA6
FERMT2	0	-0.587916	0.047	0.315	0	Keratinocytes	FERMT2
DTNA	0	-0.589795	0.017	0.198	0	Keratinocytes	DTNA
DOCK8	0	-0.591595	0.099	0.272	0	Keratinocytes	DOCK8
NOVA1	0	-0.592052	0.015	0.186	0	Keratinocytes	NOVA1
RHOJ	0	-0.594101	0.014	0.237	0	Keratinocytes	RHOJ
RYR2	0	-0.595869	0.016	0.133	0	Keratinocytes	RYR2
ADAM28	0	-0.596764	0.008	0.123	0	Keratinocytes	ADAM28
NNMT	0	-0.597673	0.08	0.305	0	Keratinocytes	NNMT
DOCK11	0	-0.600373	0.03	0.283	0	Keratinocytes	DOCK11
PDK4	0	-0.600738	0.069	0.253	0	Keratinocytes	PDK4
AC007319.1	0	-0.602776	0.077	0.253	0	Keratinocytes	AC007319.1
GEM	0	-0.608121	0.039	0.194	0	Keratinocytes	GEM
SP100	0	-0.60815	0.242	0.442	0	Keratinocytes	SP100
RPS6KA2	0	-0.610784	0.144	0.333	0	Keratinocytes	RPS6KA2
SKAP1	0	-0.611063	0.016	0.134	0	Keratinocytes	SKAP1
NEDD9	0	-0.612533	0.065	0.299	0	Keratinocytes	NEDD9
IQGAP2	0	-0.616302	0.033	0.204	0	Keratinocytes	IQGAP2
PHACTR1	0	-0.618582	0.107	0.325	0	Keratinocytes	PHACTR1
SFMBT2	0	-0.620504	0.019	0.26	0	Keratinocytes	SFMBT2
LPAR1	0	-0.622284	0.055	0.214	0	Keratinocytes	LPAR1
PRSS23	0	-0.622421	0.068	0.265	0	Keratinocytes	PRSS23
SEMA3A	0	-0.628009	0.014	0.156	0	Keratinocytes	SEMA3A
SAMSN1	0	-0.628885	0.019	0.134	0	Keratinocytes	SAMSN1
PTK2	0	-0.633049	0.447	0.586	0	Keratinocytes	PTK2
KCTD12	0	-0.633734	0.116	0.314	0	Keratinocytes	KCTD12
PTPRJ	0	-0.633993	0.062	0.244	0	Keratinocytes	PTPRJ
FAT4	0	-0.636679	0.021	0.272	0	Keratinocytes	FAT4
ARHGAP6	0	-0.637286	0.019	0.216	0	Keratinocytes	ARHGAP6
CCBE1	0	-0.63737	0.019	0.166	0	Keratinocytes	CCBE1
NFATC2	0	-0.637706	0.08	0.294	0	Keratinocytes	NFATC2
PARP14	0	-0.638637	0.109	0.347	0	Keratinocytes	PARP14
HLA-DQA1	0	-0.640812	0.031	0.205	0	Keratinocytes	HLA-DQA1
SNX9	0	-0.643311	0.269	0.475	0	Keratinocytes	SNX9
PDE3A	0	-0.643757	0.018	0.147	0	Keratinocytes	PDE3A
COL18A1	0	-0.644147	0.149	0.348	0	Keratinocytes	COL18A1
JMJD1C	0	-0.645211	0.681	0.829	0	Keratinocytes	JMJD1C
IL6ST	0	-0.645305	0.349	0.536	0	Keratinocytes	IL6ST
BIRC3	0	-0.647514	0.068	0.234	0	Keratinocytes	BIRC3
ENPP2	0	-0.64828	0.031	0.247	0	Keratinocytes	ENPP2
MIR100HG	0	-0.648691	0.025	0.186	0	Keratinocytes	MIR100HG
FLT1	0	-0.650581	0.029	0.203	0	Keratinocytes	FLT1
TNS1	0	-0.650938	0.088	0.355	0	Keratinocytes	TNS1
THBS1	0	-0.652231	0.059	0.213	0	Keratinocytes	THBS1
TACR1	0	-0.654921	0.023	0.179	0	Keratinocytes	TACR1
DPYSL3	0	-0.656041	0.048	0.288	0	Keratinocytes	DPYSL3
KCNT2	0	-0.659657	0.013	0.21	0	Keratinocytes	KCNT2
ANTXR2	0	-0.659698	0.034	0.275	0	Keratinocytes	ANTXR2
SH3RF3	0	-0.659718	0.082	0.324	0	Keratinocytes	SH3RF3
CPQ	0	-0.660775	0.165	0.413	0	Keratinocytes	CPQ
PEAK1	0	-0.661028	0.37	0.527	0	Keratinocytes	PEAK1
ZHX2	0	-0.661039	0.156	0.369	0	Keratinocytes	ZHX2
PDGFRB	0	-0.661255	0.023	0.243	0	Keratinocytes	PDGFRB
NR3C2	0	-0.66216	0.13	0.37	0	Keratinocytes	NR3C2
PLCL2	0	-0.662323	0.015	0.271	0	Keratinocytes	PLCL2
LTBP1	0	-0.662417	0.104	0.29	0	Keratinocytes	LTBP1
CLDN5	0	-0.664915	0.04	0.196	0	Keratinocytes	CLDN5
ANO2	0	-0.665001	0.015	0.196	0	Keratinocytes	ANO2
DPYSL2	0	-0.665094	0.101	0.4	0	Keratinocytes	DPYSL2
LYN	0	-0.665431	0.066	0.247	0	Keratinocytes	LYN
ARHGAP31	0	-0.673386	0.082	0.303	0	Keratinocytes	ARHGAP31
AHR	0	-0.674348	0.441	0.568	0	Keratinocytes	AHR
JAZF1	0	-0.676759	0.205	0.393	0	Keratinocytes	JAZF1
IFITM2	0	-0.678891	0.093	0.362	0	Keratinocytes	IFITM2
ARID5B	0	-0.683229	0.348	0.511	0	Keratinocytes	ARID5B
NAV2	0	-0.688649	0.113	0.317	0	Keratinocytes	NAV2
RFTN1	0	-0.68963	0.049	0.323	0	Keratinocytes	RFTN1
ASAP1	0	-0.690815	0.523	0.606	0	Keratinocytes	ASAP1
TRIO	0	-0.690943	0.448	0.597	0	Keratinocytes	TRIO
SMYD3	0	-0.691014	0.392	0.543	0	Keratinocytes	SMYD3
SGCD	0	-0.69149	0.02	0.21	0	Keratinocytes	SGCD
MAMDC2	0	-0.691857	0.052	0.206	0	Keratinocytes	MAMDC2
FTH1	0	-0.692345	0.536	0.722	0	Keratinocytes	FTH1
GMDS-DT	0	-0.69271	0.093	0.354	0	Keratinocytes	GMDS-DT
DIP2C	0	-0.696664	0.137	0.404	0	Keratinocytes	DIP2C
HMCN1	0	-0.69728	0.062	0.23	0	Keratinocytes	HMCN1
TMSB4X	0	-0.698214	0.797	0.9	0	Keratinocytes	TMSB4X
ADAMTS9	0	-0.699936	0.038	0.192	0	Keratinocytes	ADAMTS9
ETV6	0	-0.704654	0.489	0.597	0	Keratinocytes	ETV6
ZFHX3	0	-0.706955	0.152	0.323	0	Keratinocytes	ZFHX3
GRB10	0	-0.708991	0.072	0.327	0	Keratinocytes	GRB10
MSRB3	0	-0.709326	0.055	0.318	0	Keratinocytes	MSRB3
PHACTR2	0	-0.709468	0.187	0.416	0	Keratinocytes	PHACTR2
CALCRL	0	-0.709643	0.109	0.26	0	Keratinocytes	CALCRL
S100A4	0	-0.712824	0.213	0.44	0	Keratinocytes	S100A4
MEOX2	0	-0.714926	0.017	0.26	0	Keratinocytes	MEOX2
PDE7B	0	-0.715521	0.024	0.236	0	Keratinocytes	PDE7B
ELN	0	-0.717884	0.03	0.239	0	Keratinocytes	ELN
CAMK2D	0	-0.718795	0.43	0.564	0	Keratinocytes	CAMK2D
TEX41	0	-0.719754	0.013	0.161	0	Keratinocytes	TEX41
RAPGEF1	0	-0.720718	0.145	0.384	0	Keratinocytes	RAPGEF1
ERG	0	-0.721076	0.051	0.232	0	Keratinocytes	ERG
PTPRB	0	-0.724	0.032	0.215	0	Keratinocytes	PTPRB
ITPR1	0	-0.726102	0.125	0.355	0	Keratinocytes	ITPR1
CADPS2	0	-0.731788	0.098	0.338	0	Keratinocytes	CADPS2
CPE	0	-0.733357	0.07	0.263	0	Keratinocytes	CPE
RUNX1	0	-0.733574	0.204	0.413	0	Keratinocytes	RUNX1
NBEA	0	-0.734532	0.02	0.297	0	Keratinocytes	NBEA
CCNH	0	-0.740631	0.292	0.473	0	Keratinocytes	CCNH
NPAS3	0	-0.740663	0.025	0.259	0	Keratinocytes	NPAS3
LGALS1	0	-0.744496	0.196	0.501	0	Keratinocytes	LGALS1
SRGAP1	0	-0.746356	0.086	0.343	0	Keratinocytes	SRGAP1
TIMP1	0	-0.751216	0.099	0.35	0	Keratinocytes	TIMP1
CEP85L	0	-0.752353	0.056	0.375	0	Keratinocytes	CEP85L
NCALD	0	-0.754028	0.048	0.241	0	Keratinocytes	NCALD
NR2F2	0	-0.754062	0.036	0.271	0	Keratinocytes	NR2F2
HLA-DPB1	0	-0.754541	0.066	0.3	0	Keratinocytes	HLA-DPB1
PLSCR4	0	-0.754572	0.079	0.356	0	Keratinocytes	PLSCR4
GRK5	0	-0.754677	0.06	0.35	0	Keratinocytes	GRK5
ARHGAP29	0	-0.757523	0.147	0.39	0	Keratinocytes	ARHGAP29
SRGN	0	-0.759835	0.064	0.256	0	Keratinocytes	SRGN
PMP22	0	-0.760073	0.086	0.357	0	Keratinocytes	PMP22
CHSY3	0	-0.760091	0.033	0.221	0	Keratinocytes	CHSY3
STARD13	0	-0.761503	0.071	0.355	0	Keratinocytes	STARD13
SVEP1	0	-0.763858	0.025	0.199	0	Keratinocytes	SVEP1
HLA-DPA1	0	-0.764154	0.06	0.279	0	Keratinocytes	HLA-DPA1
FBLN2	0	-0.767116	0.041	0.283	0	Keratinocytes	FBLN2
CEP112	0	-0.772822	0.057	0.35	0	Keratinocytes	CEP112
CACNA1C	0	-0.780963	0.062	0.279	0	Keratinocytes	CACNA1C
MYRIP	0	-0.783544	0.03	0.198	0	Keratinocytes	MYRIP
FTX	0	-0.785061	0.687	0.878	0	Keratinocytes	FTX
PLVAP	0	-0.785587	0.037	0.194	0	Keratinocytes	PLVAP
ITGBL1	0	-0.7866	0.029	0.206	0	Keratinocytes	ITGBL1
BCL2	0	-0.789378	0.203	0.369	0	Keratinocytes	BCL2
RCAN2	0	-0.795346	0.054	0.23	0	Keratinocytes	RCAN2
CD34	0	-0.798929	0.035	0.27	0	Keratinocytes	CD34
PDE4B	0	-0.80253	0.057	0.226	0	Keratinocytes	PDE4B
ETS1	0	-0.802772	0.071	0.366	0	Keratinocytes	ETS1
SYNE1	0	-0.804525	0.212	0.502	0	Keratinocytes	SYNE1
CAV1	0	-0.804583	0.276	0.45	0	Keratinocytes	CAV1
UTRN	0	-0.8101	0.657	0.823	0	Keratinocytes	UTRN
EPB41L2	0	-0.810115	0.13	0.41	0	Keratinocytes	EPB41L2
ENG	0	-0.823235	0.042	0.291	0	Keratinocytes	ENG
COL14A1	0	-0.824269	0.043	0.233	0	Keratinocytes	COL14A1
COL12A1	0	-0.824292	0.085	0.246	0	Keratinocytes	COL12A1
ADIRF	0	-0.826234	0.266	0.494	0	Keratinocytes	ADIRF
ITGB1	0	-0.837792	0.336	0.607	0	Keratinocytes	ITGB1
WIPF1	0	-0.843002	0.026	0.379	0	Keratinocytes	WIPF1
PARD3B	0	-0.844342	0.371	0.549	0	Keratinocytes	PARD3B
AEBP1	0	-0.845574	0.042	0.288	0	Keratinocytes	AEBP1
LAMC1	0	-0.849873	0.149	0.45	0	Keratinocytes	LAMC1
RIPOR2	0	-0.851117	0.022	0.248	0	Keratinocytes	RIPOR2
NR2F2-AS1	0	-0.853904	0.015	0.247	0	Keratinocytes	NR2F2-AS1
CDK14	0	-0.855066	0.058	0.347	0	Keratinocytes	CDK14
DOCK10	0	-0.857963	0.078	0.298	0	Keratinocytes	DOCK10
CXCL12	0	-0.868277	0.055	0.279	0	Keratinocytes	CXCL12
MBNL1	0	-0.871128	0.848	0.967	0	Keratinocytes	MBNL1
ABI3BP	0	-0.874632	0.086	0.266	0	Keratinocytes	ABI3BP
TNXB	0	-0.878189	0.046	0.305	0	Keratinocytes	TNXB
BACE2	0	-0.881713	0.097	0.353	0	Keratinocytes	BACE2
SERPING1	0	-0.881774	0.065	0.362	0	Keratinocytes	SERPING1
SORBS2	0	-0.883135	0.042	0.268	0	Keratinocytes	SORBS2
APBB2	0	-0.887332	0.327	0.533	0	Keratinocytes	APBB2
TGFBR3	0	-0.893073	0.255	0.455	0	Keratinocytes	TGFBR3
PIP4K2A	0	-0.894713	0.098	0.419	0	Keratinocytes	PIP4K2A
PRKCE	0	-0.89861	0.218	0.511	0	Keratinocytes	PRKCE
CSGALNACT1	0	-0.902959	0.067	0.356	0	Keratinocytes	CSGALNACT1
CST3	0	-0.904552	0.557	0.67	0	Keratinocytes	CST3
HSPG2	0	-0.906797	0.13	0.399	0	Keratinocytes	HSPG2
TWIST2	0	-0.907742	0.024	0.223	0	Keratinocytes	TWIST2
ARHGAP26	0	-0.909181	0.238	0.494	0	Keratinocytes	ARHGAP26
EPS8	0	-0.909778	0.175	0.428	0	Keratinocytes	EPS8
LAMA4	0	-0.918206	0.076	0.368	0	Keratinocytes	LAMA4
ST6GALNAC3	0	-0.919086	0.02	0.253	0	Keratinocytes	ST6GALNAC3
TMTC1	0	-0.926012	0.076	0.311	0	Keratinocytes	TMTC1
TIMP2	0	-0.926504	0.086	0.435	0	Keratinocytes	TIMP2
REV3L	0	-0.929902	0.494	0.629	0	Keratinocytes	REV3L
THSD7A	0	-0.929935	0.02	0.225	0	Keratinocytes	THSD7A
RBPMS	0	-0.93969	0.07	0.373	0	Keratinocytes	RBPMS
FCHSD2	0	-0.939959	0.207	0.474	0	Keratinocytes	FCHSD2
CCN2	0	-0.941632	0.052	0.3	0	Keratinocytes	CCN2
LIFR	0	-0.950407	0.107	0.332	0	Keratinocytes	LIFR
FSTL1	0	-0.975354	0.055	0.382	0	Keratinocytes	FSTL1
SPTBN1	0	-0.983549	0.382	0.611	0	Keratinocytes	SPTBN1
CD63	0	-0.98608	0.341	0.595	0	Keratinocytes	CD63
FOXP1	0	-0.988487	0.497	0.73	0	Keratinocytes	FOXP1
DPYD	0	-0.992984	0.281	0.606	0	Keratinocytes	DPYD
FNDC3B	0	-0.994228	0.378	0.676	0	Keratinocytes	FNDC3B
ADAMTS9-AS2	0	-0.997902	0.058	0.349	0	Keratinocytes	ADAMTS9-AS2
COL5A2	0	-0.997983	0.114	0.328	0	Keratinocytes	COL5A2
TFPI	0	-0.999292	0.038	0.34	0	Keratinocytes	TFPI
IGFBP4	0	-1.01385	0.095	0.42	0	Keratinocytes	IGFBP4
TAGLN	0	-1.02056	0.147	0.311	0	Keratinocytes	TAGLN
LPP	0	-1.02528	0.586	0.851	0	Keratinocytes	LPP
RUNX1T1	0	-1.03441	0.022	0.376	0	Keratinocytes	RUNX1T1
LUM	0	-1.03899	0.078	0.269	0	Keratinocytes	LUM
ZFPM2	0	-1.03949	0.119	0.393	0	Keratinocytes	ZFPM2
ANKRD44	0	-1.04126	0.071	0.362	0	Keratinocytes	ANKRD44
PITPNC1	0	-1.04412	0.059	0.376	0	Keratinocytes	PITPNC1
NRP1	0	-1.0483	0.185	0.442	0	Keratinocytes	NRP1
ST6GAL1	0	-1.04862	0.046	0.36	0	Keratinocytes	ST6GAL1
MAGI2	0	-1.06072	0.041	0.348	0	Keratinocytes	MAGI2
C1S	0	-1.06853	0.14	0.362	0	Keratinocytes	C1S
CBLB	0	-1.06985	0.152	0.489	0	Keratinocytes	CBLB
CCL14	0	-1.07419	0.111	0.287	0	Keratinocytes	CCL14
SAMD4A	0	-1.07914	0.154	0.448	0	Keratinocytes	SAMD4A
MMP2	0	-1.08217	0.063	0.292	0	Keratinocytes	MMP2
FLI1	0	-1.08609	0.024	0.354	0	Keratinocytes	FLI1
SNED1	0	-1.08744	0.064	0.368	0	Keratinocytes	SNED1
LSAMP	0	-1.08857	0.066	0.219	0	Keratinocytes	LSAMP
MAN1A1	0	-1.10133	0.163	0.483	0	Keratinocytes	MAN1A1
PALM2-AKAP2	0	-1.11546	0.102	0.47	0	Keratinocytes	PALM2-AKAP2
C1R	0	-1.11613	0.118	0.359	0	Keratinocytes	C1R
VCAN	0	-1.11751	0.057	0.295	0	Keratinocytes	VCAN
MAML2	0	-1.12031	0.427	0.703	0	Keratinocytes	MAML2
GNAQ	0	-1.12302	0.244	0.585	0	Keratinocytes	GNAQ
PRRX1	0	-1.12541	0.035	0.308	0	Keratinocytes	PRRX1
NAV3	0	-1.12572	0.179	0.386	0	Keratinocytes	NAV3
PREX2	0	-1.12867	0.032	0.34	0	Keratinocytes	PREX2
HDAC9	0	-1.13816	0.035	0.36	0	Keratinocytes	HDAC9
COL4A1	0	-1.14374	0.042	0.365	0	Keratinocytes	COL4A1
PTGDS	0	-1.14613	0.111	0.286	0	Keratinocytes	PTGDS
ANK2	0	-1.17349	0.038	0.319	0	Keratinocytes	ANK2
SLC2A3	0	-1.18929	0.04	0.387	0	Keratinocytes	SLC2A3
PTPRC	0	-1.19698	0.031	0.256	0	Keratinocytes	PTPRC
BICC1	0	-1.19706	0.093	0.284	0	Keratinocytes	BICC1
IFITM3	0	-1.20052	0.328	0.599	0	Keratinocytes	IFITM3
ACKR1	0	-1.20145	0.072	0.229	0	Keratinocytes	ACKR1
FBLN1	0	-1.2066	0.134	0.296	0	Keratinocytes	FBLN1
COL15A1	0	-1.21324	0.048	0.362	0	Keratinocytes	COL15A1
COL4A2	0	-1.2193	0.043	0.402	0	Keratinocytes	COL4A2
INPP4B	0	-1.22744	0.088	0.302	0	Keratinocytes	INPP4B
FYN	0	-1.23404	0.13	0.521	0	Keratinocytes	FYN
PLCB4	0	-1.237	0.024	0.347	0	Keratinocytes	PLCB4
CALD1	0	-1.23704	0.307	0.526	0	Keratinocytes	CALD1
DCLK1	0	-1.24174	0.029	0.289	0	Keratinocytes	DCLK1
TTC28	0	-1.24608	0.127	0.553	0	Keratinocytes	TTC28
CHST11	0	-1.24739	0.056	0.419	0	Keratinocytes	CHST11
PLPP3	0	-1.25405	0.111	0.403	0	Keratinocytes	PLPP3
EMCN	0	-1.25444	0.039	0.295	0	Keratinocytes	EMCN
SFRP2	0	-1.25786	0.087	0.277	0	Keratinocytes	SFRP2
TCF4	0	-1.26281	0.567	0.776	0	Keratinocytes	TCF4
PAM	0	-1.26306	0.167	0.556	0	Keratinocytes	PAM
HLA-DRB1	0	-1.2644	0.083	0.387	0	Keratinocytes	HLA-DRB1
TACC1	0	-1.26672	0.108	0.559	0	Keratinocytes	TACC1
LHFPL6	0	-1.28883	0.118	0.469	0	Keratinocytes	LHFPL6
CLU	0	-1.28928	0.128	0.423	0	Keratinocytes	CLU
ZNF521	0	-1.29451	0.034	0.445	0	Keratinocytes	ZNF521
PLCB1	0	-1.31321	0.069	0.38	0	Keratinocytes	PLCB1
GSN	0	-1.31464	0.392	0.595	0	Keratinocytes	GSN
AQP1	0	-1.32393	0.075	0.348	0	Keratinocytes	AQP1
MECOM	0	-1.33671	0.045	0.226	0	Keratinocytes	MECOM
PTPRG	0	-1.33807	0.155	0.465	0	Keratinocytes	PTPRG
C3	0	-1.34303	0.068	0.226	0	Keratinocytes	C3
DOCK4	0	-1.34478	0.119	0.461	0	Keratinocytes	DOCK4
CCDC80	0	-1.3842	0.09	0.379	0	Keratinocytes	CCDC80
HLA-DRA	0	-1.4017	0.122	0.428	0	Keratinocytes	HLA-DRA
APOD	0	-1.4022	0.139	0.359	0	Keratinocytes	APOD
VWF	0	-1.41103	0.063	0.284	0	Keratinocytes	VWF
PECAM1	0	-1.42181	0.059	0.322	0	Keratinocytes	PECAM1
FN1	0	-1.42655	0.087	0.425	0	Keratinocytes	FN1
MEF2C	0	-1.43496	0.045	0.465	0	Keratinocytes	MEF2C
TIMP3	0	-1.44313	0.189	0.522	0	Keratinocytes	TIMP3
TGFBR2	0	-1.45253	0.128	0.547	0	Keratinocytes	TGFBR2
ADGRL4	0	-1.45733	0.04	0.248	0	Keratinocytes	ADGRL4
ZEB1	0	-1.46455	0.07	0.561	0	Keratinocytes	ZEB1
LDLRAD4	0	-1.48741	0.074	0.547	0	Keratinocytes	LDLRAD4
SPARC	0	-1.49805	0.163	0.544	0	Keratinocytes	SPARC
S100A6	0	-1.50491	0.505	0.887	0	Keratinocytes	S100A6
FBN1	0	-1.51136	0.059	0.443	0	Keratinocytes	FBN1
ARHGAP15	0	-1.51765	0.028	0.308	0	Keratinocytes	ARHGAP15
AFF3	0	-1.53097	0.024	0.304	0	Keratinocytes	AFF3
CFH	0	-1.54478	0.069	0.398	0	Keratinocytes	CFH
A2M	0	-1.56066	0.115	0.441	0	Keratinocytes	A2M
AKT3	0	-1.57771	0.072	0.641	0	Keratinocytes	AKT3
COL6A3	0	-1.58642	0.067	0.352	0	Keratinocytes	COL6A3
NEGR1	0	-1.59586	0.039	0.307	0	Keratinocytes	NEGR1
ZEB2	0	-1.5987	0.043	0.48	0	Keratinocytes	ZEB2
FBXL7	0	-1.59993	0.044	0.483	0	Keratinocytes	FBXL7
DLC1	0	-1.64093	0.074	0.462	0	Keratinocytes	DLC1
ZNF385D	0	-1.67533	0.034	0.353	0	Keratinocytes	ZNF385D
ZBTB20	0	-1.67689	0.579	0.96	0	Keratinocytes	ZBTB20
LAMA2	0	-1.68335	0.042	0.305	0	Keratinocytes	LAMA2
ELMO1	0	-1.69316	0.07	0.545	0	Keratinocytes	ELMO1
MGP	0	-1.71711	0.155	0.517	0	Keratinocytes	MGP
CELF2	0	-1.72174	0.067	0.606	0	Keratinocytes	CELF2
COL6A1	0	-1.74293	0.127	0.436	0	Keratinocytes	COL6A1
CFD	0	-1.76484	0.209	0.444	0	Keratinocytes	CFD
LRMDA	0	-1.78773	0.07	0.567	0	Keratinocytes	LRMDA
SLIT3	0	-1.8293	0.065	0.417	0	Keratinocytes	SLIT3
RBMS3	0	-1.8368	0.126	0.556	0	Keratinocytes	RBMS3
PTPRM	0	-1.83708	0.062	0.514	0	Keratinocytes	PTPRM
COL6A2	0	-1.87056	0.127	0.45	0	Keratinocytes	COL6A2
LDB2	0	-1.90796	0.042	0.455	0	Keratinocytes	LDB2
CD74	0	-1.94985	0.186	0.56	0	Keratinocytes	CD74
PRKG1	0	-1.95707	0.053	0.401	0	Keratinocytes	PRKG1
MCTP1	0	-2.08431	0.052	0.35	0	Keratinocytes	MCTP1
SPARCL1	0	-2.12735	0.152	0.497	0	Keratinocytes	SPARCL1
DCN	0	-2.13019	0.375	0.548	0	Keratinocytes	DCN
EBF1	0	-2.16648	0.049	0.569	0	Keratinocytes	EBF1
IGFBP7	0	-2.21802	0.209	0.654	0	Keratinocytes	IGFBP7
DCD	0	-2.23756	0.503	0.711	0	Keratinocytes	DCD
VIM	0	-2.34599	0.366	0.912	0	Keratinocytes	VIM
COL3A1	0	-2.55636	0.187	0.52	0	Keratinocytes	COL3A1
COL1A1	0	-2.67802	0.2	0.506	0	Keratinocytes	COL1A1
COL1A2	0	-2.72699	0.241	0.575	0	Keratinocytes	COL1A2
KRT2	1.0929e-307	2.53022	0.608	0.558	3.41183e-303	Keratinocytes	KRT2
ABLIM3	6.35851e-307	-0.313013	0.033	0.157	1.985e-302	Keratinocytes	ABLIM3
SRPX	1.00756e-306	-0.288255	0.02	0.133	3.1454e-302	Keratinocytes	SRPX
SULF1	1.65758e-306	-0.485705	0.026	0.144	5.17463e-302	Keratinocytes	SULF1
FGF13	2.90083e-306	-0.428502	0.013	0.12	9.05581e-302	Keratinocytes	FGF13
RIPK1	4.82453e-306	0.342259	0.426	0.231	1.50612e-301	Keratinocytes	RIPK1
SELENOM	5.11865e-306	-0.375278	0.11	0.264	1.59794e-301	Keratinocytes	SELENOM
PCAT19	2.02863e-305	-0.273151	0.022	0.137	6.33296e-301	Keratinocytes	PCAT19
ST3GAL5	3.17181e-305	-0.263271	0.024	0.14	9.90176e-301	Keratinocytes	ST3GAL5
KRAS	6.33687e-305	0.298341	0.398	0.206	1.97824e-300	Keratinocytes	KRAS
KANSL1L	8.61687e-305	0.465167	0.548	0.349	2.69001e-300	Keratinocytes	KANSL1L
AC083837.1	8.63547e-305	0.919376	0.279	0.123	2.69582e-300	Keratinocytes	AC083837.1
HNRNPM	1.22274e-304	0.272355	0.618	0.382	3.81714e-300	Keratinocytes	HNRNPM
KIF16B	4.0792e-304	0.257745	0.399	0.204	1.27344e-299	Keratinocytes	KIF16B
STAT4	7.12151e-304	-0.535597	0.014	0.12	2.22319e-299	Keratinocytes	STAT4
F13A1	8.65792e-304	-0.821482	0.02	0.132	2.70283e-299	Keratinocytes	F13A1
KDM3A	1.2603e-303	0.262087	0.417	0.219	3.93441e-299	Keratinocytes	KDM3A
AMD1	1.53788e-303	0.288806	0.545	0.319	4.80096e-299	Keratinocytes	AMD1
RNASE1	4.73802e-303	-0.376783	0.036	0.159	1.47912e-298	Keratinocytes	RNASE1
MMRN1	1.95332e-302	-0.610707	0.024	0.138	6.09789e-298	Keratinocytes	MMRN1
NPTN	1.63033e-301	0.282561	0.549	0.325	5.08958e-297	Keratinocytes	NPTN
SCARA5	2.05935e-301	-0.375238	0.012	0.116	6.42889e-297	Keratinocytes	SCARA5
MSMO1	2.06972e-301	0.264828	0.199	0.066	6.46125e-297	Keratinocytes	MSMO1
TBC1D9	2.29412e-301	-0.306485	0.047	0.178	7.16178e-297	Keratinocytes	TBC1D9
MXRA8	1.66569e-300	-0.257452	0.019	0.13	5.19994e-296	Keratinocytes	MXRA8
APP	3.45873e-300	-0.662209	0.555	0.621	1.07975e-295	Keratinocytes	APP
GALNT15	7.10115e-300	-0.272944	0.008	0.109	2.21684e-295	Keratinocytes	GALNT15
OAZ1	7.80424e-300	0.280988	0.635	0.401	2.43633e-295	Keratinocytes	OAZ1
HPSE2	1.68628e-299	-0.595274	0.012	0.116	5.26423e-295	Keratinocytes	HPSE2
MYL9	2.97448e-299	-0.622884	0.105	0.253	9.28574e-295	Keratinocytes	MYL9
HNRNPK	5.60604e-299	0.271023	0.71	0.466	1.7501e-294	Keratinocytes	HNRNPK
HERC1	1.29921e-298	-0.593162	0.442	0.558	4.05589e-294	Keratinocytes	HERC1
CCDC102B	3.51293e-298	-0.383995	0.02	0.131	1.09667e-293	Keratinocytes	CCDC102B
NIBAN1	4.45228e-298	-0.612842	0.152	0.31	1.38991e-293	Keratinocytes	NIBAN1
CTSK	5.66526e-298	-0.525273	0.077	0.215	1.76858e-293	Keratinocytes	CTSK
THY1	1.32709e-297	-0.305632	0.02	0.131	4.14292e-293	Keratinocytes	THY1
UBE4B	2.38871e-297	0.270849	0.482	0.273	7.45707e-293	Keratinocytes	UBE4B
ACTA2	1.05132e-296	-1.06166	0.084	0.224	3.28201e-292	Keratinocytes	ACTA2
EIF3K	1.11746e-296	0.278661	0.537	0.323	3.48849e-292	Keratinocytes	EIF3K
PODXL	1.46607e-296	-0.3139	0.02	0.131	4.57679e-292	Keratinocytes	PODXL
MAP4K4	3.85846e-296	-0.642702	0.451	0.582	1.20453e-291	Keratinocytes	MAP4K4
TNRC6A	4.10135e-296	-0.476238	0.438	0.554	1.28036e-291	Keratinocytes	TNRC6A
CD69	5.04924e-296	-0.526361	0.022	0.133	1.57627e-291	Keratinocytes	CD69
CDC42BPA	7.03466e-296	-0.509413	0.267	0.424	2.19608e-291	Keratinocytes	CDC42BPA
KLF2	9.84502e-296	-0.394743	0.097	0.242	3.07342e-291	Keratinocytes	KLF2
USP15	1.64327e-295	0.419152	0.723	0.515	5.12997e-291	Keratinocytes	USP15
ADGRB3	2.05623e-295	-0.465795	0.01	0.111	6.41913e-291	Keratinocytes	ADGRB3
CARD11	1.99426e-294	-0.350494	0.007	0.105	6.22568e-290	Keratinocytes	CARD11
ADH1B	3.73573e-294	-0.407323	0.024	0.137	1.16622e-289	Keratinocytes	ADH1B
KIAA1324L	3.80921e-294	-0.278453	0.039	0.163	1.18916e-289	Keratinocytes	KIAA1324L
ARF4	7.31399e-294	0.283385	0.489	0.282	2.28328e-289	Keratinocytes	ARF4
SMCHD1	9.38237e-294	-0.641888	0.404	0.533	2.92899e-289	Keratinocytes	SMCHD1
CHD2	1.23174e-293	0.392093	0.732	0.528	3.84526e-289	Keratinocytes	CHD2
NPDC1	7.7736e-293	-0.35682	0.064	0.199	2.42676e-288	Keratinocytes	NPDC1
ARIH1	1.14326e-292	0.489432	0.808	0.729	3.56904e-288	Keratinocytes	ARIH1
SLC25A3	1.27397e-292	0.262707	0.596	0.368	3.97709e-288	Keratinocytes	SLC25A3
NDFIP1	1.66061e-292	-0.423549	0.239	0.397	5.1841e-288	Keratinocytes	NDFIP1
WDFY4	2.03702e-292	-0.370941	0.008	0.105	6.35916e-288	Keratinocytes	WDFY4
NEAT1	4.28319e-292	0.702087	0.977	0.994	1.33713e-287	Keratinocytes	NEAT1
PTGR1	1.53162e-291	0.252588	0.255	0.105	4.78142e-287	Keratinocytes	PTGR1
RPL41	3.32352e-291	0.719613	0.965	0.992	1.03754e-286	Keratinocytes	RPL41
TSHZ2	4.23176e-291	-1.03963	0.305	0.436	1.32107e-286	Keratinocytes	TSHZ2
KIRREL1	5.25773e-291	-0.277994	0.045	0.171	1.64136e-286	Keratinocytes	KIRREL1
SMC4	1.34827e-290	0.282679	0.356	0.178	4.20904e-286	Keratinocytes	SMC4
MT-ND2	7.38908e-290	0.305168	0.999	0.996	2.30672e-285	Keratinocytes	MT-ND2
SLC7A1	4.52593e-289	0.318594	0.321	0.155	1.4129e-284	Keratinocytes	SLC7A1
FAM135A	5.72986e-289	0.359297	0.464	0.269	1.78875e-284	Keratinocytes	FAM135A
UBQLN1	7.02677e-289	0.250922	0.453	0.251	2.19362e-284	Keratinocytes	UBQLN1
CD248	7.15659e-289	-0.35087	0.027	0.14	2.23414e-284	Keratinocytes	CD248
KANK2	1.5234e-288	-0.267908	0.038	0.159	4.75574e-284	Keratinocytes	KANK2
MBD2	2.59796e-288	0.255305	0.479	0.27	8.1103e-284	Keratinocytes	MBD2
AC083870.1	3.72132e-288	-0.343194	0.063	0.197	1.16172e-283	Keratinocytes	AC083870.1
GUCY1A1	2.61979e-287	-0.339441	0.033	0.151	8.17845e-283	Keratinocytes	GUCY1A1
CDK19	4.55063e-287	0.328388	0.448	0.251	1.42062e-282	Keratinocytes	CDK19
AP002518.2	5.23258e-287	-0.329635	0.041	0.164	1.63351e-282	Keratinocytes	AP002518.2
AXL	6.05497e-287	-0.30198	0.043	0.167	1.89024e-282	Keratinocytes	AXL
UQCRQ	9.51645e-287	0.26823	0.435	0.239	2.97085e-282	Keratinocytes	UQCRQ
PDLIM3	1.04798e-286	-0.368021	0.016	0.121	3.27158e-282	Keratinocytes	PDLIM3
OLA1	1.81996e-286	0.290735	0.47	0.267	5.68154e-282	Keratinocytes	OLA1
CTSV	2.48017e-286	0.256155	0.107	0.017	7.74258e-282	Keratinocytes	CTSV
FBXO42	4.16399e-286	0.321947	0.384	0.202	1.29992e-281	Keratinocytes	FBXO42
FAM102B	8.28749e-286	-0.293354	0.041	0.164	2.58719e-281	Keratinocytes	FAM102B
MEOX1	1.12855e-285	-0.265975	0.014	0.116	3.52311e-281	Keratinocytes	MEOX1
NR3C1	1.70757e-285	-0.586266	0.482	0.584	5.33069e-281	Keratinocytes	NR3C1
SEMA3D	1.77415e-285	-0.295332	0.013	0.114	5.53855e-281	Keratinocytes	SEMA3D
DYSF	2.83254e-285	-0.282701	0.014	0.116	8.84263e-281	Keratinocytes	DYSF
CYTIP	3.78938e-285	-0.3282	0.011	0.109	1.18297e-280	Keratinocytes	CYTIP
ERC1	2.34657e-284	0.408198	0.774	0.599	7.32553e-280	Keratinocytes	ERC1
VGLL3	2.89257e-283	-0.362147	0.041	0.163	9.03003e-279	Keratinocytes	VGLL3
FIGN	1.46209e-282	-0.303002	0.023	0.132	4.56434e-278	Keratinocytes	FIGN
LRP1B	1.7003e-282	-0.493262	0.043	0.165	5.308e-278	Keratinocytes	LRP1B
GRID1	1.90135e-282	-0.301877	0.017	0.121	5.93563e-278	Keratinocytes	GRID1
TMEM131	2.02291e-282	0.280418	0.666	0.436	6.31512e-278	Keratinocytes	TMEM131
FAM155A	2.11391e-282	-0.549138	0.01	0.106	6.59921e-278	Keratinocytes	FAM155A
C11orf96	2.40535e-282	-0.430144	0.031	0.144	7.50902e-278	Keratinocytes	C11orf96
L3MBTL4	7.83313e-282	0.339224	0.484	0.282	2.44535e-277	Keratinocytes	L3MBTL4
CAVIN3	2.42988e-281	-0.26205	0.052	0.179	7.5856e-277	Keratinocytes	CAVIN3
GBP4	3.53922e-281	-0.255278	0.017	0.12	1.10487e-276	Keratinocytes	GBP4
ARHGAP25	7.57369e-281	-0.32728	0.023	0.131	2.36436e-276	Keratinocytes	ARHGAP25
CAVIN1	1.86786e-280	-0.549535	0.258	0.399	5.83109e-276	Keratinocytes	CAVIN1
ATP2A3	2.51975e-280	-0.26539	0.013	0.113	7.86614e-276	Keratinocytes	ATP2A3
HBB	2.91071e-280	-1.0081	0.234	0.396	9.08667e-276	Keratinocytes	HBB
PID1	8.60428e-280	-0.79283	0.107	0.246	2.68608e-275	Keratinocytes	PID1
KLF7	3.46373e-279	-0.375224	0.135	0.29	1.08131e-274	Keratinocytes	KLF7
PCDH9	4.44095e-279	-0.381707	0.015	0.116	1.38638e-274	Keratinocytes	PCDH9
FAP	4.78798e-279	-0.298001	0.015	0.116	1.49471e-274	Keratinocytes	FAP
MTHFD1L	6.20848e-279	-0.399499	0.072	0.208	1.93816e-274	Keratinocytes	MTHFD1L
RPL22	9.19143e-279	0.479556	0.85	0.8	2.86938e-274	Keratinocytes	RPL22
CNTN3	1.12219e-278	-0.25635	0.011	0.108	3.50326e-274	Keratinocytes	CNTN3
RPL23A	1.8942e-278	0.594705	0.909	0.933	5.9133e-274	Keratinocytes	RPL23A
CTHRC1	6.59227e-278	-0.308123	0.035	0.151	2.05798e-273	Keratinocytes	CTHRC1
SOX6	2.57704e-277	0.455469	0.289	0.131	8.04501e-273	Keratinocytes	SOX6
MARCKS	2.66299e-276	0.257425	0.559	0.341	8.31331e-272	Keratinocytes	MARCKS
NOTCH2	3.34256e-276	0.271284	0.523	0.304	1.04348e-271	Keratinocytes	NOTCH2
ARHGAP24	5.40711e-276	-0.978317	0.302	0.437	1.68799e-271	Keratinocytes	ARHGAP24
ECM2	2.00495e-275	-0.314972	0.055	0.18	6.25906e-271	Keratinocytes	ECM2
GLDN	2.24065e-275	-0.355457	0.03	0.141	6.99485e-271	Keratinocytes	GLDN
WWTR1	2.40833e-275	-0.610037	0.285	0.425	7.51832e-271	Keratinocytes	WWTR1
C15orf41	3.19983e-275	0.250735	0.321	0.153	9.98923e-271	Keratinocytes	C15orf41
ACADVL	9.28014e-275	0.26356	0.332	0.164	2.89707e-270	Keratinocytes	ACADVL
ANGPT1	1.95551e-274	-0.321873	0.018	0.121	6.10471e-270	Keratinocytes	ANGPT1
SLMAP	4.34989e-274	0.352219	0.554	0.348	1.35795e-269	Keratinocytes	SLMAP
ITPKB	9.15994e-274	-0.389372	0.096	0.235	2.85955e-269	Keratinocytes	ITPKB
SIK2	1.93688e-273	-0.451522	0.214	0.366	6.04656e-269	Keratinocytes	SIK2
ATP2A2	2.79995e-273	0.265441	0.59	0.368	8.74089e-269	Keratinocytes	ATP2A2
CMTM7	7.18641e-273	-0.300145	0.042	0.16	2.24345e-268	Keratinocytes	CMTM7
NTN1	1.59104e-271	-0.371382	0.037	0.153	4.9669e-267	Keratinocytes	NTN1
PTGIS	2.11422e-271	-0.255636	0.011	0.105	6.60016e-267	Keratinocytes	PTGIS
PDE7A	3.41801e-271	-0.64035	0.181	0.325	1.06703e-266	Keratinocytes	PDE7A
GFRA1	5.60754e-271	-0.287629	0.021	0.126	1.75056e-266	Keratinocytes	GFRA1
ZC3H12C	8.31061e-271	0.344567	0.341	0.174	2.59441e-266	Keratinocytes	ZC3H12C
FCGRT	1.72504e-270	-0.354943	0.136	0.282	5.38523e-266	Keratinocytes	FCGRT
HNRNPDL	4.15901e-270	0.264735	0.688	0.458	1.29836e-265	Keratinocytes	HNRNPDL
NOCT	7.06231e-270	0.272802	0.288	0.132	2.20471e-265	Keratinocytes	NOCT
ABCC9	2.07181e-269	-0.345554	0.016	0.115	6.46779e-265	Keratinocytes	ABCC9
HSPA8	2.28913e-269	0.291136	0.751	0.541	7.14622e-265	Keratinocytes	HSPA8
ME1	8.88251e-269	0.284308	0.227	0.089	2.77294e-264	Keratinocytes	ME1
WDR43	4.09152e-268	0.256127	0.409	0.223	1.27729e-263	Keratinocytes	WDR43
PLEKHG1	1.15524e-267	-0.500752	0.184	0.342	3.60644e-263	Keratinocytes	PLEKHG1
ATP5ME	1.25316e-267	0.297843	0.446	0.261	3.91211e-263	Keratinocytes	ATP5ME
LCP1	1.66144e-267	-0.398746	0.032	0.141	5.18668e-263	Keratinocytes	LCP1
VEGFC	2.00391e-267	-0.333838	0.021	0.123	6.2558e-263	Keratinocytes	VEGFC
CD99	2.45797e-267	-0.493102	0.364	0.479	7.67329e-263	Keratinocytes	CD99
FAT1	3.04578e-267	0.253388	0.38	0.199	9.50831e-263	Keratinocytes	FAT1
BACH1	6.83584e-267	0.257554	0.558	0.341	2.13401e-262	Keratinocytes	BACH1
NDUFA13	8.48902e-267	0.265376	0.568	0.354	2.6501e-262	Keratinocytes	NDUFA13
DOCK5	1.45385e-266	-0.489853	0.099	0.235	4.53863e-262	Keratinocytes	DOCK5
DKK2	2.22339e-266	-0.395772	0.015	0.112	6.94099e-262	Keratinocytes	DKK2
EDNRB	2.44488e-266	-0.258256	0.012	0.106	7.63241e-262	Keratinocytes	EDNRB
RPS17	2.79442e-266	0.557408	0.923	0.94	8.72362e-262	Keratinocytes	RPS17
PLCL1	3.66237e-266	-0.600459	0.098	0.236	1.14332e-261	Keratinocytes	PLCL1
SEPTIN6	6.18866e-266	-0.368931	0.058	0.181	1.93198e-261	Keratinocytes	SEPTIN6
HLA-DMA	3.02865e-265	-0.273058	0.046	0.164	9.45485e-261	Keratinocytes	HLA-DMA
CACHD1	4.53199e-265	0.747499	0.476	0.304	1.4148e-260	Keratinocytes	CACHD1
AC079298.3	4.69261e-265	-0.340149	0.009	0.101	1.46494e-260	Keratinocytes	AC079298.3
ENTPD1-AS1	6.14342e-265	-0.415113	0.143	0.29	1.91785e-260	Keratinocytes	ENTPD1-AS1
LRMP	1.30185e-264	-0.354413	0.02	0.121	4.06413e-260	Keratinocytes	LRMP
CCDC85A	1.33838e-264	-0.347776	0.033	0.143	4.17816e-260	Keratinocytes	CCDC85A
ATP5MG	1.70306e-264	0.271131	0.516	0.317	5.31661e-260	Keratinocytes	ATP5MG
VCAM1	4.23288e-264	-0.262256	0.01	0.101	1.32142e-259	Keratinocytes	VCAM1
TOX	1.15996e-263	-0.561931	0.025	0.129	3.62118e-259	Keratinocytes	TOX
RIN2	6.64769e-263	-0.525939	0.281	0.414	2.07527e-258	Keratinocytes	RIN2
LMO7	1.22283e-262	0.265548	0.292	0.134	3.81742e-258	Keratinocytes	LMO7
STAB1	4.26799e-262	-0.255789	0.011	0.103	1.33238e-257	Keratinocytes	STAB1
RNF144A	4.43881e-262	-0.298466	0.048	0.167	1.38571e-257	Keratinocytes	RNF144A
RNF130	5.72212e-262	-0.378107	0.132	0.276	1.78633e-257	Keratinocytes	RNF130
AHCYL1	1.29889e-261	0.288539	0.454	0.264	4.05489e-257	Keratinocytes	AHCYL1
SLC44A1	3.18346e-261	0.276066	0.492	0.288	9.93813e-257	Keratinocytes	SLC44A1
UBC	1.24722e-260	0.291299	0.93	0.866	3.89356e-256	Keratinocytes	UBC
KDM6A	1.44945e-260	0.370665	0.697	0.497	4.5249e-256	Keratinocytes	KDM6A
PNPLA8	1.71916e-260	0.256304	0.432	0.242	5.36687e-256	Keratinocytes	PNPLA8
TRANK1	2.12674e-260	-0.251041	0.048	0.166	6.63925e-256	Keratinocytes	TRANK1
CD81	3.6525e-260	-0.661725	0.524	0.576	1.14024e-255	Keratinocytes	CD81
RPL15	8.8933e-259	0.450002	0.888	0.877	2.77631e-254	Keratinocytes	RPL15
CDC42SE2	1.43501e-258	-0.631521	0.247	0.381	4.47982e-254	Keratinocytes	CDC42SE2
JARID2	2.34354e-258	0.285913	0.66	0.44	7.31607e-254	Keratinocytes	JARID2
IFI16	2.95237e-258	-0.536685	0.41	0.522	9.21669e-254	Keratinocytes	IFI16
PALLD	1.98824e-257	0.445029	0.561	0.366	6.20687e-253	Keratinocytes	PALLD
IFI6	4.39214e-257	-0.320248	0.055	0.176	1.37114e-252	Keratinocytes	IFI6
ELF1	3.64686e-256	0.370279	0.725	0.523	1.13848e-251	Keratinocytes	ELF1
TTC39B	6.7976e-256	0.269462	0.326	0.164	2.12207e-251	Keratinocytes	TTC39B
SRPK1	1.62799e-255	0.255084	0.297	0.142	5.08226e-251	Keratinocytes	SRPK1
NAV1	3.22696e-255	-0.445763	0.145	0.286	1.00739e-250	Keratinocytes	NAV1
MITF	3.26274e-255	-0.531131	0.113	0.252	1.01856e-250	Keratinocytes	MITF
CAMTA1	4.35816e-255	0.305362	0.55	0.347	1.36053e-250	Keratinocytes	CAMTA1
EMP3	6.03618e-255	-0.310035	0.075	0.202	1.88437e-250	Keratinocytes	EMP3
KLK5	9.77612e-255	0.32124	0.121	0.028	3.05191e-250	Keratinocytes	KLK5
DDX60L	1.04927e-254	-0.28452	0.052	0.171	3.27561e-250	Keratinocytes	DDX60L
LINC-PINT	2.66499e-254	-0.265564	0.061	0.184	8.31955e-250	Keratinocytes	LINC-PINT
RGS6	3.05475e-254	-0.5149	0.023	0.123	9.53631e-250	Keratinocytes	RGS6
NAALADL2	1.48677e-253	-0.709214	0.349	0.48	4.64139e-249	Keratinocytes	NAALADL2
GPSM2	1.75237e-253	0.265339	0.302	0.147	5.47053e-249	Keratinocytes	GPSM2
PI16	1.76303e-253	-0.592926	0.03	0.134	5.50384e-249	Keratinocytes	PI16
MAML3	4.68046e-253	0.272443	0.599	0.374	1.46115e-248	Keratinocytes	MAML3
TRAK2	9.45427e-253	-0.299103	0.061	0.183	2.95143e-248	Keratinocytes	TRAK2
ADAM19	1.12493e-252	-0.341465	0.029	0.133	3.5118e-248	Keratinocytes	ADAM19
ATP5MC2	1.28741e-252	0.277388	0.531	0.339	4.01903e-248	Keratinocytes	ATP5MC2
MYO5C	1.56487e-252	-0.333034	0.069	0.193	4.8852e-248	Keratinocytes	MYO5C
HINT1	4.74121e-252	0.329579	0.557	0.367	1.48011e-247	Keratinocytes	HINT1
MED13	9.18669e-252	0.344982	0.625	0.425	2.8679e-247	Keratinocytes	MED13
PLEKHA2	3.49795e-251	-0.359	0.069	0.192	1.09199e-246	Keratinocytes	PLEKHA2
AGAP1	3.29695e-250	-0.69114	0.371	0.485	1.02924e-245	Keratinocytes	AGAP1
IKZF3	4.69329e-250	-0.353227	0.015	0.107	1.46515e-245	Keratinocytes	IKZF3
GALNT10	1.43987e-249	-0.339065	0.103	0.237	4.49498e-245	Keratinocytes	GALNT10
PBX1	6.02982e-249	-0.641579	0.298	0.425	1.88239e-244	Keratinocytes	PBX1
ZNF217	1.19222e-248	0.281057	0.368	0.199	3.72186e-244	Keratinocytes	ZNF217
ELOVL7	1.78819e-248	0.485409	0.361	0.195	5.58237e-244	Keratinocytes	ELOVL7
TANK	3.59401e-248	-0.825927	0.354	0.469	1.12198e-243	Keratinocytes	TANK
TRA2B	5.90211e-248	0.266285	0.735	0.524	1.84252e-243	Keratinocytes	TRA2B
SEL1L3	6.49399e-248	-0.293856	0.028	0.129	2.02729e-243	Keratinocytes	SEL1L3
KLF9	1.01685e-247	-0.347252	0.146	0.289	3.1744e-243	Keratinocytes	KLF9
CNFN	2.99111e-247	0.635876	0.226	0.098	9.33766e-243	Keratinocytes	CNFN
RPL9	7.36605e-247	0.517868	0.914	0.915	2.29953e-242	Keratinocytes	RPL9
C7	7.96847e-247	-0.475839	0.015	0.106	2.4876e-242	Keratinocytes	C7
MT-ND1	1.68717e-246	0.258668	0.998	0.996	5.26701e-242	Keratinocytes	MT-ND1
MAGT1	1.98977e-246	0.266389	0.385	0.214	6.21166e-242	Keratinocytes	MAGT1
FRMD3	5.93406e-246	-0.354854	0.047	0.159	1.85249e-241	Keratinocytes	FRMD3
GAB2	8.05618e-246	-0.436793	0.173	0.317	2.51498e-241	Keratinocytes	GAB2
GNA12	8.7595e-246	-0.288769	0.078	0.204	2.73454e-241	Keratinocytes	GNA12
DLGAP4	1.06897e-245	0.256482	0.4	0.224	3.33712e-241	Keratinocytes	DLGAP4
PARP4	1.62402e-245	-0.33854	0.152	0.294	5.06987e-241	Keratinocytes	PARP4
MIR924HG	2.19459e-245	0.335844	0.165	0.055	6.85107e-241	Keratinocytes	MIR924HG
PTGER3	2.71975e-245	0.316902	0.238	0.103	8.49053e-241	Keratinocytes	PTGER3
RNF115	2.18832e-243	-0.367255	0.177	0.319	6.83149e-239	Keratinocytes	RNF115
FHL1	2.4038e-243	-0.307362	0.068	0.19	7.50418e-239	Keratinocytes	FHL1
FTO	4.20696e-243	-0.554625	0.402	0.52	1.31333e-238	Keratinocytes	FTO
ADAMTS6	6.45654e-243	-0.375111	0.021	0.116	2.0156e-238	Keratinocytes	ADAMTS6
ZFC3H1	1.17098e-242	0.271791	0.509	0.315	3.65558e-238	Keratinocytes	ZFC3H1
CLIC2	3.08265e-242	-0.313815	0.06	0.179	9.62343e-238	Keratinocytes	CLIC2
HLA-C	3.42689e-242	-0.570096	0.587	0.637	1.06981e-237	Keratinocytes	HLA-C
FAM13C	5.98699e-242	-0.377255	0.058	0.174	1.86902e-237	Keratinocytes	FAM13C
TLN2	8.24505e-242	-0.337227	0.082	0.209	2.57394e-237	Keratinocytes	TLN2
LINC01695	1.76593e-241	-0.327239	0.013	0.102	5.51288e-237	Keratinocytes	LINC01695
PKIG	1.8881e-241	-0.269052	0.061	0.18	5.89426e-237	Keratinocytes	PKIG
BLMH	2.3883e-241	0.406587	0.236	0.105	7.45579e-237	Keratinocytes	BLMH
LINC01515	5.77079e-241	0.291228	0.3	0.149	1.80153e-236	Keratinocytes	LINC01515
PDZRN3	1.17745e-240	-0.326849	0.103	0.243	3.67577e-236	Keratinocytes	PDZRN3
ANXA11	1.56603e-240	-0.334436	0.174	0.315	4.88882e-236	Keratinocytes	ANXA11
HDGFL3	1.56637e-240	-0.281576	0.068	0.189	4.88988e-236	Keratinocytes	HDGFL3
HLA-B	1.30585e-239	-0.602147	0.807	0.862	4.0766e-235	Keratinocytes	HLA-B
MBD5	4.90311e-239	-0.472386	0.439	0.555	1.53065e-234	Keratinocytes	MBD5
MIR4435-2HG	1.40705e-237	-0.415095	0.113	0.243	4.39253e-233	Keratinocytes	MIR4435-2HG
IDE	1.11286e-236	0.330228	0.291	0.143	3.47412e-232	Keratinocytes	IDE
MFAP5	3.83325e-236	-0.347598	0.022	0.116	1.19667e-231	Keratinocytes	MFAP5
CSF1	5.73403e-236	-0.301977	0.043	0.15	1.79005e-231	Keratinocytes	CSF1
LOX	1.3465e-235	-0.293231	0.03	0.13	4.2035e-231	Keratinocytes	LOX
FYB1	2.60239e-235	-0.348925	0.018	0.107	8.12414e-231	Keratinocytes	FYB1
CUL3	1.20764e-234	0.309363	0.661	0.462	3.77002e-230	Keratinocytes	CUL3
ABCB1	1.68156e-234	-0.389839	0.021	0.114	5.2495e-230	Keratinocytes	ABCB1
ACSL4	7.83268e-234	-0.366234	0.085	0.212	2.44521e-229	Keratinocytes	ACSL4
GSK3B	8.74909e-234	0.342035	0.663	0.46	2.73129e-229	Keratinocytes	GSK3B
NFIA	1.25097e-233	-0.631839	0.6	0.656	3.90528e-229	Keratinocytes	NFIA
SPOCK1	2.23466e-233	-0.264349	0.018	0.109	6.97615e-229	Keratinocytes	SPOCK1
RLF	6.25432e-233	0.2595	0.544	0.347	1.95247e-228	Keratinocytes	RLF
ANKAR	6.5794e-233	-0.263886	0.073	0.194	2.05396e-228	Keratinocytes	ANKAR
NCOA7	3.14005e-232	-0.42204	0.244	0.389	9.8026e-228	Keratinocytes	NCOA7
RB1CC1	1.12016e-231	0.281653	0.629	0.423	3.49692e-227	Keratinocytes	RB1CC1
EXOC6	1.58738e-231	-0.507039	0.153	0.284	4.95549e-227	Keratinocytes	EXOC6
PIP5K1B	1.95463e-230	-0.2799	0.017	0.105	6.10196e-226	Keratinocytes	PIP5K1B
SMOC2	3.12673e-230	-0.398284	0.057	0.17	9.76103e-226	Keratinocytes	SMOC2
GNAI2	8.63434e-230	-0.400907	0.218	0.349	2.69547e-225	Keratinocytes	GNAI2
RBMS2	2.13488e-229	-0.263844	0.081	0.203	6.66468e-225	Keratinocytes	RBMS2
ROBO2	1.54968e-228	-1.39172	0.142	0.267	4.83779e-224	Keratinocytes	ROBO2
BTAF1	6.88321e-228	0.250583	0.551	0.353	2.1488e-223	Keratinocytes	BTAF1
SP110	1.30208e-227	-0.334051	0.094	0.217	4.06485e-223	Keratinocytes	SP110
MMRN2	2.1941e-227	-0.300692	0.047	0.152	6.84955e-223	Keratinocytes	MMRN2
TNRC6C	3.15009e-227	-0.346973	0.196	0.34	9.83396e-223	Keratinocytes	TNRC6C
ANGPT2	4.90596e-227	-0.422822	0.068	0.182	1.53154e-222	Keratinocytes	ANGPT2
CTSL	1.9282e-226	-0.258017	0.072	0.19	6.01946e-222	Keratinocytes	CTSL
SSH1	2.078e-226	-0.432764	0.135	0.264	6.4871e-222	Keratinocytes	SSH1
N4BP1	3.32946e-226	0.32623	0.397	0.227	1.03939e-221	Keratinocytes	N4BP1
EIF2AK2	6.76763e-226	-0.294146	0.118	0.248	2.11272e-221	Keratinocytes	EIF2AK2
HLA-A	7.5405e-226	-0.495956	0.703	0.768	2.35399e-221	Keratinocytes	HLA-A
ROCK2	4.06229e-225	-0.452661	0.33	0.454	1.26817e-220	Keratinocytes	ROCK2
PHKB	5.82382e-224	-0.412694	0.268	0.397	1.81808e-219	Keratinocytes	PHKB
IGFBP2	5.05064e-223	-0.263659	0.044	0.148	1.57671e-218	Keratinocytes	IGFBP2
PAG1	5.62019e-223	-0.660598	0.126	0.249	1.75451e-218	Keratinocytes	PAG1
RYBP	5.85968e-223	0.302447	0.57	0.384	1.82927e-218	Keratinocytes	RYBP
STK32B	1.92356e-222	-0.286187	0.022	0.112	6.00496e-218	Keratinocytes	STK32B
RPL37	2.77189e-222	0.625736	0.945	0.979	8.65328e-218	Keratinocytes	RPL37
PRH1	3.50047e-222	-0.302767	0.098	0.222	1.09278e-217	Keratinocytes	PRH1
C5orf56	3.8337e-222	-0.310014	0.102	0.228	1.19681e-217	Keratinocytes	C5orf56
TBC1D22A	5.2889e-222	-0.503898	0.415	0.514	1.65109e-217	Keratinocytes	TBC1D22A
RCN1	1.4728e-221	-0.261817	0.094	0.217	4.59779e-217	Keratinocytes	RCN1
RBMS1	2.64917e-221	-0.509653	0.508	0.579	8.27017e-217	Keratinocytes	RBMS1
FNBP1	2.85849e-221	-0.569252	0.408	0.503	8.92363e-217	Keratinocytes	FNBP1
CST6	2.97286e-221	1.26421	0.19	0.077	9.28067e-217	Keratinocytes	CST6
HNRNPA2B1	3.93316e-221	0.269536	0.894	0.799	1.22785e-216	Keratinocytes	HNRNPA2B1
CCL2	5.18322e-221	-0.568213	0.069	0.182	1.6181e-216	Keratinocytes	CCL2
TBC1D5	4.35447e-220	-0.442451	0.543	0.626	1.35938e-215	Keratinocytes	TBC1D5
SPRED1	2.11753e-219	-0.411045	0.161	0.296	6.61049e-215	Keratinocytes	SPRED1
ZNF608	7.64141e-219	-0.306175	0.079	0.197	2.38549e-214	Keratinocytes	ZNF608
ARL6IP5	1.79334e-218	-0.369521	0.223	0.355	5.59844e-214	Keratinocytes	ARL6IP5
PKD2	4.76546e-217	-0.32578	0.125	0.254	1.48768e-212	Keratinocytes	PKD2
ARHGAP21	6.35081e-217	-0.373993	0.198	0.337	1.9826e-212	Keratinocytes	ARHGAP21
ABL2	3.30527e-216	-0.442831	0.179	0.313	1.03184e-211	Keratinocytes	ABL2
SERPINB3	1.80479e-215	0.290582	0.117	0.031	5.6342e-211	Keratinocytes	SERPINB3
IL1R1	2.72692e-215	-0.477373	0.151	0.274	8.51291e-211	Keratinocytes	IL1R1
PLXNA4	1.0144e-214	-0.325242	0.042	0.142	3.16676e-210	Keratinocytes	PLXNA4
TRAF3IP2-AS1	1.01832e-214	-0.375412	0.146	0.274	3.17898e-210	Keratinocytes	TRAF3IP2-AS1
RPL38	1.07822e-214	0.561678	0.882	0.906	3.36598e-210	Keratinocytes	RPL38
PHLDA1	1.3557e-214	-0.272271	0.058	0.166	4.23223e-210	Keratinocytes	PHLDA1
S100A9	1.85023e-214	0.860772	0.358	0.217	5.77604e-210	Keratinocytes	S100A9
ARHGAP18	6.4944e-214	-0.487987	0.098	0.218	2.02742e-209	Keratinocytes	ARHGAP18
IGFBP5	1.63809e-213	-0.9159	0.146	0.269	5.11377e-209	Keratinocytes	IGFBP5
AL365295.1	4.18897e-213	-0.375955	0.085	0.202	1.30771e-208	Keratinocytes	AL365295.1
RPS11	6.97047e-213	0.514566	0.937	0.966	2.17604e-208	Keratinocytes	RPS11
TXNIP	7.92852e-213	-0.647001	0.61	0.661	2.47513e-208	Keratinocytes	TXNIP
HIP1	1.16668e-212	-0.437409	0.227	0.361	3.64214e-208	Keratinocytes	HIP1
CGAS	2.7524e-212	-0.28344	0.041	0.141	8.59243e-208	Keratinocytes	CGAS
ITGA4	3.49907e-212	-0.325045	0.029	0.12	1.09234e-207	Keratinocytes	ITGA4
ABTB2	5.9318e-211	0.260963	0.312	0.164	1.85179e-206	Keratinocytes	ABTB2
UGGT2	1.32335e-210	-0.368418	0.212	0.346	4.13123e-206	Keratinocytes	UGGT2
ETNK1	1.58673e-210	0.364396	0.542	0.372	4.95346e-206	Keratinocytes	ETNK1
CD59	2.45963e-210	-0.560684	0.394	0.483	7.67848e-206	Keratinocytes	CD59
PACS1	2.99921e-210	-0.467967	0.277	0.407	9.36292e-206	Keratinocytes	PACS1
UVRAG	3.15132e-210	-0.457813	0.366	0.481	9.83779e-206	Keratinocytes	UVRAG
CTNNA3	2.67493e-208	-0.439762	0.018	0.101	8.3506e-204	Keratinocytes	CTNNA3
HIPK3	5.94973e-208	-0.592322	0.388	0.475	1.85739e-203	Keratinocytes	HIPK3
CSGALNACT2	8.05459e-208	-0.285641	0.086	0.201	2.51448e-203	Keratinocytes	CSGALNACT2
CCN1	1.29431e-207	-0.639492	0.187	0.315	4.04058e-203	Keratinocytes	CCN1
IFI27	2.49358e-206	-0.47786	0.24	0.377	7.78444e-202	Keratinocytes	IFI27
TPST1	1.85038e-205	-0.420791	0.139	0.262	5.7765e-201	Keratinocytes	TPST1
RFX3	5.33705e-205	-0.445906	0.309	0.437	1.66612e-200	Keratinocytes	RFX3
ATP8A1	1.04846e-204	-0.337895	0.084	0.196	3.27309e-200	Keratinocytes	ATP8A1
RAB31	3.7048e-204	-0.320137	0.086	0.2	1.15656e-199	Keratinocytes	RAB31
PDGFB	1.43715e-203	-0.271497	0.046	0.145	4.48649e-199	Keratinocytes	PDGFB
THRB	1.47053e-202	0.257377	0.488	0.303	4.59069e-198	Keratinocytes	THRB
SPON1	2.34162e-202	-0.279664	0.028	0.116	7.31008e-198	Keratinocytes	SPON1
COL23A1	6.87685e-202	-0.414627	0.028	0.116	2.14681e-197	Keratinocytes	COL23A1
TMEM135	6.6861e-201	-0.377411	0.217	0.347	2.08727e-196	Keratinocytes	TMEM135
PRICKLE2	6.97763e-201	-0.33555	0.103	0.221	2.17828e-196	Keratinocytes	PRICKLE2
CTNNAL1	1.5349e-200	-0.274978	0.079	0.193	4.79166e-196	Keratinocytes	CTNNAL1
RNF150	1.91455e-200	-0.280758	0.02	0.102	5.97684e-196	Keratinocytes	RNF150
LRP1	2.4461e-200	-0.641015	0.176	0.287	7.63624e-196	Keratinocytes	LRP1
ZBTB10	2.85614e-200	-0.272858	0.07	0.18	8.91631e-196	Keratinocytes	ZBTB10
EID1	4.46859e-200	-0.356028	0.233	0.357	1.39501e-195	Keratinocytes	EID1
FAR1	3.4612e-199	-0.331697	0.216	0.346	1.08052e-194	Keratinocytes	FAR1
SH3BGRL3	3.52911e-199	0.282196	0.45	0.284	1.10172e-194	Keratinocytes	SH3BGRL3
SPATA13	4.83081e-199	-0.344174	0.113	0.231	1.50808e-194	Keratinocytes	SPATA13
MVB12B	1.3335e-198	-0.274785	0.091	0.207	4.16292e-194	Keratinocytes	MVB12B
MT1E	7.34645e-197	0.437278	0.306	0.174	2.29342e-192	Keratinocytes	MT1E
PFN1	8.9843e-197	0.271188	0.62	0.437	2.80472e-192	Keratinocytes	PFN1
SP140	4.4556e-196	-0.275323	0.021	0.101	1.39095e-191	Keratinocytes	SP140
KCNQ1OT1	1.43114e-194	0.355782	0.421	0.263	4.46774e-190	Keratinocytes	KCNQ1OT1
MGAT4A	9.89147e-194	-0.255886	0.064	0.167	3.08792e-189	Keratinocytes	MGAT4A
GMDS	1.63128e-193	-0.445485	0.277	0.404	5.09254e-189	Keratinocytes	GMDS
CXCR4	2.54916e-193	-0.323644	0.025	0.107	7.95797e-189	Keratinocytes	CXCR4
FAF1	9.35314e-193	0.294784	0.801	0.646	2.91986e-188	Keratinocytes	FAF1
CHD1	5.44373e-192	0.273943	0.604	0.426	1.69942e-187	Keratinocytes	CHD1
HIVEP2	2.97072e-191	0.654457	0.646	0.543	9.27399e-187	Keratinocytes	HIVEP2
PAPSS2	3.35262e-191	-0.284428	0.023	0.105	1.04662e-186	Keratinocytes	PAPSS2
ZBTB38	5.8347e-191	-0.324128	0.189	0.312	1.82148e-186	Keratinocytes	ZBTB38
RPL32	6.38422e-191	0.53041	0.93	0.956	1.99302e-186	Keratinocytes	RPL32
TM4SF1	7.14984e-191	-0.504364	0.142	0.26	2.23204e-186	Keratinocytes	TM4SF1
AC119674.1	8.31911e-191	-0.268841	0.032	0.119	2.59706e-186	Keratinocytes	AC119674.1
STAT5B	9.43632e-191	-0.323545	0.149	0.269	2.94583e-186	Keratinocytes	STAT5B
TLL1	3.99167e-190	-0.668394	0.067	0.168	1.24612e-185	Keratinocytes	TLL1
DDAH1	4.63281e-190	-0.314768	0.067	0.17	1.44627e-185	Keratinocytes	DDAH1
SUGT1	2.29954e-189	0.276025	0.343	0.198	7.17871e-185	Keratinocytes	SUGT1
KIT	5.69078e-189	-0.402057	0.025	0.106	1.77655e-184	Keratinocytes	KIT
CALU	5.77356e-189	-0.335302	0.181	0.302	1.80239e-184	Keratinocytes	CALU
DIAPH2	6.23319e-189	-0.484539	0.543	0.603	1.94588e-184	Keratinocytes	DIAPH2
COX7C	1.75e-187	0.257729	0.622	0.447	5.46314e-183	Keratinocytes	COX7C
COMP	6.76397e-187	-0.645046	0.033	0.119	2.11158e-182	Keratinocytes	COMP
KALRN	1.00808e-186	-0.429139	0.146	0.271	3.14703e-182	Keratinocytes	KALRN
PRKD3	7.16286e-186	-0.308816	0.143	0.263	2.2361e-181	Keratinocytes	PRKD3
BANK1	1.13429e-185	-1.05148	0.032	0.116	3.54103e-181	Keratinocytes	BANK1
GPR183	1.48926e-185	-0.342066	0.024	0.103	4.64916e-181	Keratinocytes	GPR183
TPM2	8.91771e-185	-0.462288	0.064	0.163	2.78393e-180	Keratinocytes	TPM2
TBC1D2B	1.07732e-184	-0.266079	0.108	0.221	3.36319e-180	Keratinocytes	TBC1D2B
SEC14L1	1.12855e-184	-0.323492	0.117	0.23	3.52311e-180	Keratinocytes	SEC14L1
CCND3	1.14666e-183	-0.406103	0.161	0.275	3.57965e-179	Keratinocytes	CCND3
ZC3HAV1	1.19626e-182	-0.530413	0.241	0.355	3.73449e-178	Keratinocytes	ZC3HAV1
EVA1C	2.25598e-182	-0.436065	0.181	0.297	7.04272e-178	Keratinocytes	EVA1C
PI3	5.89987e-182	0.447853	0.114	0.035	1.84182e-177	Keratinocytes	PI3
OSBPL1A	1.06654e-181	-0.321246	0.196	0.322	3.32952e-177	Keratinocytes	OSBPL1A
ZBTB16	2.35891e-181	-0.456491	0.207	0.332	7.36404e-177	Keratinocytes	ZBTB16
TRAF1	3.21032e-181	-0.346635	0.025	0.105	1.0022e-176	Keratinocytes	TRAF1
CCNY	3.00812e-180	-0.417188	0.384	0.48	9.39075e-176	Keratinocytes	CCNY
AL109930.1	6.6149e-180	-0.280657	0.059	0.155	2.06504e-175	Keratinocytes	AL109930.1
CUX1	4.04629e-179	0.264018	0.547	0.377	1.26317e-174	Keratinocytes	CUX1
EFCAB2	2.02652e-178	-0.257373	0.083	0.189	6.32639e-174	Keratinocytes	EFCAB2
SERPINE2	5.96065e-178	-0.404012	0.051	0.144	1.8608e-173	Keratinocytes	SERPINE2
S100A7	1.22152e-177	0.906163	0.34	0.21	3.81333e-173	Keratinocytes	S100A7
SLC23A2	1.38257e-177	-0.261435	0.123	0.238	4.31609e-173	Keratinocytes	SLC23A2
TNFRSF10D	4.06736e-177	-0.273412	0.063	0.16	1.26975e-172	Keratinocytes	TNFRSF10D
ICA1	4.26145e-177	-0.295588	0.085	0.188	1.33034e-172	Keratinocytes	ICA1
ARL15	2.91252e-176	-0.796123	0.541	0.607	9.0923e-172	Keratinocytes	ARL15
KLF12	3.59005e-175	-0.42413	0.159	0.273	1.12074e-170	Keratinocytes	KLF12
LINC01117	6.80699e-174	-0.377259	0.09	0.194	2.12501e-169	Keratinocytes	LINC01117
PLEKHH2	7.6835e-174	-0.360983	0.088	0.191	2.39864e-169	Keratinocytes	PLEKHH2
PER3	1.22659e-173	0.251033	0.423	0.268	3.82918e-169	Keratinocytes	PER3
ZDHHC17	2.19998e-171	-0.274302	0.154	0.27	6.8679e-167	Keratinocytes	ZDHHC17
SNAP23	2.74359e-171	-0.542386	0.173	0.283	8.56493e-167	Keratinocytes	SNAP23
SETBP1	2.47758e-170	-0.52342	0.301	0.403	7.73452e-166	Keratinocytes	SETBP1
TTN	1.36443e-168	-0.304577	0.057	0.147	4.25948e-164	Keratinocytes	TTN
KRT15	1.36601e-168	1.01567	0.203	0.103	4.26441e-164	Keratinocytes	KRT15
CXCL2	5.70921e-168	-0.437567	0.047	0.133	1.7823e-163	Keratinocytes	CXCL2
RPL31	8.26253e-168	0.516533	0.907	0.936	2.5794e-163	Keratinocytes	RPL31
DENND1A	7.13842e-167	-0.34581	0.272	0.391	2.22847e-162	Keratinocytes	DENND1A
EPB41L3	1.65242e-166	-0.3262	0.1	0.206	5.15853e-162	Keratinocytes	EPB41L3
C20orf194	1.67757e-166	-0.349046	0.22	0.335	5.23705e-162	Keratinocytes	C20orf194
RPL24	2.38801e-166	0.380506	0.882	0.865	7.45488e-162	Keratinocytes	RPL24
AHCYL2	4.51668e-166	0.25015	0.365	0.223	1.41002e-161	Keratinocytes	AHCYL2
FRMD4A	7.09833e-166	-0.575225	0.25	0.353	2.21596e-161	Keratinocytes	FRMD4A
LBH	8.0347e-166	-0.273188	0.076	0.174	2.50827e-161	Keratinocytes	LBH
PSAP	2.1513e-165	-0.503855	0.581	0.587	6.71592e-161	Keratinocytes	PSAP
BMP6	7.42995e-165	-0.271212	0.026	0.1	2.31948e-160	Keratinocytes	BMP6
SDC2	8.8313e-165	-0.311921	0.1	0.204	2.75696e-160	Keratinocytes	SDC2
PHC3	1.04891e-164	-0.322902	0.242	0.355	3.27449e-160	Keratinocytes	PHC3
FAM126A	2.77384e-164	-0.364523	0.214	0.33	8.65938e-160	Keratinocytes	FAM126A
AC245297.3	3.55455e-164	-0.255055	0.092	0.192	1.10966e-159	Keratinocytes	AC245297.3
ZNF280D	9.78505e-164	-0.309315	0.21	0.324	3.0547e-159	Keratinocytes	ZNF280D
SERPINB4	1.19047e-163	0.285916	0.102	0.031	3.71639e-159	Keratinocytes	SERPINB4
MYO9B	1.62792e-163	-0.369293	0.19	0.298	5.08204e-159	Keratinocytes	MYO9B
SPECC1L	2.83929e-163	-0.31055	0.2	0.313	8.86369e-159	Keratinocytes	SPECC1L
SDK1	1.2196e-162	-0.509554	0.124	0.235	3.80733e-158	Keratinocytes	SDK1
PAPPA	4.43612e-162	-0.338506	0.041	0.123	1.38487e-157	Keratinocytes	PAPPA
TSC22D3	4.40594e-161	-0.287088	0.142	0.253	1.37545e-156	Keratinocytes	TSC22D3
DYNC2H1	1.63303e-160	-0.305174	0.164	0.276	5.098e-156	Keratinocytes	DYNC2H1
VPS37B	1.72536e-160	-0.520833	0.16	0.265	5.38624e-156	Keratinocytes	VPS37B
ST5	4.41635e-160	-0.297611	0.116	0.223	1.3787e-155	Keratinocytes	ST5
SCGB2A2	1.9988e-159	-1.50991	0.224	0.334	6.23986e-155	Keratinocytes	SCGB2A2
TEAD1	6.73118e-159	-0.40367	0.356	0.457	2.10134e-154	Keratinocytes	TEAD1
TOMM7	7.70247e-159	0.285355	0.644	0.496	2.40456e-154	Keratinocytes	TOMM7
PCNX1	8.32253e-159	-0.389862	0.349	0.451	2.59813e-154	Keratinocytes	PCNX1
BABAM2	4.70448e-158	-0.38046	0.343	0.443	1.46864e-153	Keratinocytes	BABAM2
BBS9	3.51202e-157	-0.394406	0.287	0.393	1.09638e-152	Keratinocytes	BBS9
TPM1	1.13525e-156	-0.390543	0.172	0.285	3.54401e-152	Keratinocytes	TPM1
[truncated: 20,749 more rows]

## Sheet: TableS2_All_DA_peaks
	query_region	tx_id	gene_name	gene_id	gene_biotype	type	closest_region	distance	p_val	avg_log2FC	pct.1	pct.2	p_val_adj	cluster
1	chr1-100037838-100038889	ENST00000370152	MFSD14A	ENSG00000156875	protein_coding	cds	chr1-100038233-100038316	0	1.68814e-06	0.387203	0.217	0.162	0.0458312	T-Cells
2	chr1-100037838-100038889	ENST00000370152	MFSD14A	ENSG00000156875	protein_coding	cds	chr1-100038233-100038316	0	0.00268305	-0.310943	0.134	0.167	1	Smooth Muscle
3	chr1-100037838-100038889	ENST00000370152	MFSD14A	ENSG00000156875	protein_coding	cds	chr1-100038233-100038316	0	8.65212e-30	1.04242	0.379	0.154	2.34896e-25	B-Cells
4	chr1-100132571-100133403	ENST00000482437	TRMT13	ENSG00000122435	protein_coding	cds	chr1-100133169-100133315	0	1.46189e-05	0.482994	0.181	0.125	0.39689	Myeloid Cells
5	chr1-100132571-100133403	ENST00000482437	TRMT13	ENSG00000122435	protein_coding	cds	chr1-100133169-100133315	0	7.95379e-13	0.973814	0.276	0.12	2.15937e-08	B-Cells
6	chr1-100132571-100133403	ENST00000482437	TRMT13	ENSG00000122435	protein_coding	cds	chr1-100133169-100133315	0	8.48169e-10	0.544516	0.184	0.124	2.30269e-05	T-Cells
7	chr1-100132571-100133403	ENST00000482437	TRMT13	ENSG00000122435	protein_coding	cds	chr1-100133169-100133315	0	7.10627e-07	-0.627203	0.088	0.156	0.0192928	Keratinocytes
8	chr1-100132571-100133403	ENST00000482437	TRMT13	ENSG00000122435	protein_coding	cds	chr1-100133169-100133315	0	1.46189e-05	0.482994	0.181	0.125	0.39689	Myeloid Cells
9	chr1-100132571-100133403	ENST00000482437	TRMT13	ENSG00000122435	protein_coding	cds	chr1-100133169-100133315	0	7.95379e-13	0.973814	0.276	0.12	2.15937e-08	B-Cells
10	chr1-100132571-100133403	ENST00000482437	TRMT13	ENSG00000122435	protein_coding	cds	chr1-100133169-100133315	0	8.48169e-10	0.544516	0.184	0.124	2.30269e-05	T-Cells
11	chr1-100132571-100133403	ENST00000482437	TRMT13	ENSG00000122435	protein_coding	cds	chr1-100133169-100133315	0	7.10627e-07	-0.627203	0.088	0.156	0.0192928	Keratinocytes
12	chr1-100265722-100266414	ENST00000370128	RTCA	ENSG00000137996	protein_coding	cds	chr1-100266376-100266420	0	6.12708e-06	0.599819	0.126	0.083	0.166344	Myeloid Cells
13	chr1-100265722-100266414	ENST00000370128	RTCA	ENSG00000137996	protein_coding	cds	chr1-100266376-100266420	0	0.00134039	0.933647	0.172	0.084	1	Mast Cells
14	chr1-100265722-100266414	ENST00000370128	RTCA	ENSG00000137996	protein_coding	cds	chr1-100266376-100266420	0	2.24827e-12	1.12579	0.202	0.079	6.10382e-08	B-Cells
15	chr1-100265722-100266414	ENST00000370128	RTCA	ENSG00000137996	protein_coding	cds	chr1-100266376-100266420	0	2.60717e-11	0.708212	0.133	0.082	7.07821e-07	T-Cells
16	chr1-100265722-100266414	ENST00000370128	RTCA	ENSG00000137996	protein_coding	cds	chr1-100266376-100266420	0	1.0856e-09	-0.800419	0.055	0.106	2.9473e-05	Keratinocytes
17	chr1-100265722-100266414	ENST00000370128	RTCA	ENSG00000137996	protein_coding	cds	chr1-100266376-100266420	0	6.12708e-06	0.599819	0.126	0.083	0.166344	Myeloid Cells
18	chr1-100265722-100266414	ENST00000370128	RTCA	ENSG00000137996	protein_coding	cds	chr1-100266376-100266420	0	0.00134039	0.933647	0.172	0.084	1	Mast Cells
19	chr1-100265722-100266414	ENST00000370128	RTCA	ENSG00000137996	protein_coding	cds	chr1-100266376-100266420	0	2.24827e-12	1.12579	0.202	0.079	6.10382e-08	B-Cells
20	chr1-100265722-100266414	ENST00000370128	RTCA	ENSG00000137996	protein_coding	cds	chr1-100266376-100266420	0	2.60717e-11	0.708212	0.133	0.082	7.07821e-07	T-Cells
21	chr1-100265722-100266414	ENST00000370128	RTCA	ENSG00000137996	protein_coding	cds	chr1-100266376-100266420	0	1.0856e-09	-0.800419	0.055	0.106	2.9473e-05	Keratinocytes
22	chr1-10032473-10033477	ENST00000377153	UBE4B	ENSG00000130939	protein_coding	utr	chr1-10033274-10033670	0	2.47314e-09	0.376459	0.313	0.236	6.71433e-05	T-Cells
23	chr1-10032473-10033477	ENST00000377153	UBE4B	ENSG00000130939	protein_coding	utr	chr1-10033274-10033670	0	9.34562e-07	-0.45325	0.182	0.283	0.0253724	Keratinocytes
24	chr1-10032473-10033477	ENST00000377153	UBE4B	ENSG00000130939	protein_coding	utr	chr1-10033274-10033670	0	1.42702e-25	0.829859	0.493	0.228	3.87422e-21	B-Cells
25	chr1-101025734-101026366	ENST00000488176	DPH5	ENSG00000117543	protein_coding	utr	chr1-101025665-101025767	0	0.00532641	0.455453	0.102	0.07	1	Myeloid Cells
26	chr1-101025734-101026366	ENST00000488176	DPH5	ENSG00000117543	protein_coding	utr	chr1-101025665-101025767	0	1.71124e-08	1.06324	0.161	0.067	0.000464586	B-Cells
27	chr1-1013170-1013587	ENST00000379389	ISG15	ENSG00000187608	protein_coding	cds	chr1-1013574-1013576	0	1.61899e-45	1.75252	0.218	0.057	4.3954e-41	B-Cells
28	chr1-1013170-1013587	ENST00000379389	ISG15	ENSG00000187608	protein_coding	cds	chr1-1013574-1013576	0	9.34314e-09	0.798825	0.109	0.062	0.000253657	Myeloid Cells
29	chr1-1013170-1013587	ENST00000379389	ISG15	ENSG00000187608	protein_coding	cds	chr1-1013574-1013576	0	1.29744e-06	1.04469	0.136	0.064	0.0352241	Lymphatic Endothelial Cells
30	chr1-1013170-1013587	ENST00000379389	ISG15	ENSG00000187608	protein_coding	cds	chr1-1013574-1013576	0	5.99598e-21	1.04838	0.125	0.061	1.62785e-16	T-Cells
31	chr1-1013170-1013587	ENST00000379389	ISG15	ENSG00000187608	protein_coding	cds	chr1-1013574-1013576	0	1.61899e-45	1.75252	0.218	0.057	4.3954e-41	B-Cells
32	chr1-1013170-1013587	ENST00000379389	ISG15	ENSG00000187608	protein_coding	cds	chr1-1013574-1013576	0	9.34314e-09	0.798825	0.109	0.062	0.000253657	Myeloid Cells
33	chr1-1013170-1013587	ENST00000379389	ISG15	ENSG00000187608	protein_coding	cds	chr1-1013574-1013576	0	1.29744e-06	1.04469	0.136	0.064	0.0352241	Lymphatic Endothelial Cells
34	chr1-1013170-1013587	ENST00000379389	ISG15	ENSG00000187608	protein_coding	cds	chr1-1013574-1013576	0	5.99598e-21	1.04838	0.125	0.061	1.62785e-16	T-Cells
35	chr1-1013170-1013587	ENST00000379389	ISG15	ENSG00000187608	protein_coding	cds	chr1-1013574-1013576	0	1.61899e-45	1.75252	0.218	0.057	4.3954e-41	B-Cells
36	chr1-1013170-1013587	ENST00000379389	ISG15	ENSG00000187608	protein_coding	cds	chr1-1013574-1013576	0	9.34314e-09	0.798825	0.109	0.062	0.000253657	Myeloid Cells
37	chr1-1013170-1013587	ENST00000379389	ISG15	ENSG00000187608	protein_coding	cds	chr1-1013574-1013576	0	1.29744e-06	1.04469	0.136	0.064	0.0352241	Lymphatic Endothelial Cells
38	chr1-1013170-1013587	ENST00000379389	ISG15	ENSG00000187608	protein_coding	cds	chr1-1013574-1013576	0	5.99598e-21	1.04838	0.125	0.061	1.62785e-16	T-Cells
39	chr1-1013170-1013587	ENST00000379389	ISG15	ENSG00000187608	protein_coding	cds	chr1-1013574-1013576	0	1.61899e-45	1.75252	0.218	0.057	4.3954e-41	B-Cells
40	chr1-1013170-1013587	ENST00000379389	ISG15	ENSG00000187608	protein_coding	cds	chr1-1013574-1013576	0	9.34314e-09	0.798825	0.109	0.062	0.000253657	Myeloid Cells
41	chr1-1013170-1013587	ENST00000379389	ISG15	ENSG00000187608	protein_coding	cds	chr1-1013574-1013576	0	1.29744e-06	1.04469	0.136	0.064	0.0352241	Lymphatic Endothelial Cells
42	chr1-1013170-1013587	ENST00000379389	ISG15	ENSG00000187608	protein_coding	cds	chr1-1013574-1013576	0	5.99598e-21	1.04838	0.125	0.061	1.62785e-16	T-Cells
43	chr1-1019359-1020114	ENST00000379370	AGRN	ENSG00000188157	protein_coding	exon	chr1-1020123-1020373	8	3.44543e-49	-0.965963	0.102	0.221	9.35399e-45	Keratinocytes
44	chr1-1019359-1020114	ENST00000379370	AGRN	ENSG00000188157	protein_coding	exon	chr1-1020123-1020373	8	2.75375e-08	0.316858	0.196	0.169	0.000747615	Smooth Muscle
45	chr1-1019359-1020114	ENST00000379370	AGRN	ENSG00000188157	protein_coding	exon	chr1-1020123-1020373	8	2.53873e-15	0.895899	0.354	0.162	6.89239e-11	B-Cells
46	chr1-1019359-1020114	ENST00000379370	AGRN	ENSG00000188157	protein_coding	exon	chr1-1020123-1020373	8	1.8361e-05	0.350151	0.219	0.168	0.498484	T-Cells
47	chr1-1019359-1020114	ENST00000379370	AGRN	ENSG00000188157	protein_coding	exon	chr1-1020123-1020373	8	1.21186e-08	0.510363	0.244	0.167	0.000329009	Myeloid Cells
48	chr1-1019359-1020114	ENST00000379370	AGRN	ENSG00000188157	protein_coding	exon	chr1-1020123-1020373	8	3.44543e-49	-0.965963	0.102	0.221	9.35399e-45	Keratinocytes
49	chr1-1019359-1020114	ENST00000379370	AGRN	ENSG00000188157	protein_coding	exon	chr1-1020123-1020373	8	2.75375e-08	0.316858	0.196	0.169	0.000747615	Smooth Muscle
50	chr1-1019359-1020114	ENST00000379370	AGRN	ENSG00000188157	protein_coding	exon	chr1-1020123-1020373	8	2.53873e-15	0.895899	0.354	0.162	6.89239e-11	B-Cells
51	chr1-1019359-1020114	ENST00000379370	AGRN	ENSG00000188157	protein_coding	exon	chr1-1020123-1020373	8	1.8361e-05	0.350151	0.219	0.168	0.498484	T-Cells
52	chr1-1019359-1020114	ENST00000379370	AGRN	ENSG00000188157	protein_coding	exon	chr1-1020123-1020373	8	1.21186e-08	0.510363	0.244	0.167	0.000329009	Myeloid Cells
53	chr1-1032897-1033493	ENST00000620552	AGRN	ENSG00000188157	protein_coding	gap	chr1-1022463-1035276	0	0.00339442	0.371568	0.107	0.081	1	T-Cells
54	chr1-1032897-1033493	ENST00000620552	AGRN	ENSG00000188157	protein_coding	gap	chr1-1022463-1035276	0	3.51908e-07	1.05563	0.176	0.081	0.00955395	Melanocytes
55	chr1-1032897-1033493	ENST00000620552	AGRN	ENSG00000188157	protein_coding	gap	chr1-1022463-1035276	0	4.6661e-93	1.97931	0.316	0.07	1.2668e-88	B-Cells
56	chr1-1032897-1033493	ENST00000620552	AGRN	ENSG00000188157	protein_coding	gap	chr1-1022463-1035276	0	7.00573e-06	0.605359	0.127	0.08	0.190199	Myeloid Cells
57	chr1-1032897-1033493	ENST00000620552	AGRN	ENSG00000188157	protein_coding	gap	chr1-1022463-1035276	0	3.264e-05	0.646848	0.127	0.08	0.886144	Secretory Cells
58	chr1-1032897-1033493	ENST00000620552	AGRN	ENSG00000188157	protein_coding	gap	chr1-1022463-1035276	0	0.00339442	0.371568	0.107	0.081	1	T-Cells
59	chr1-1032897-1033493	ENST00000620552	AGRN	ENSG00000188157	protein_coding	gap	chr1-1022463-1035276	0	3.51908e-07	1.05563	0.176	0.081	0.00955395	Melanocytes
60	chr1-1032897-1033493	ENST00000620552	AGRN	ENSG00000188157	protein_coding	gap	chr1-1022463-1035276	0	4.6661e-93	1.97931	0.316	0.07	1.2668e-88	B-Cells
61	chr1-1032897-1033493	ENST00000620552	AGRN	ENSG00000188157	protein_coding	gap	chr1-1022463-1035276	0	7.00573e-06	0.605359	0.127	0.08	0.190199	Myeloid Cells
62	chr1-1032897-1033493	ENST00000620552	AGRN	ENSG00000188157	protein_coding	gap	chr1-1022463-1035276	0	3.264e-05	0.646848	0.127	0.08	0.886144	Secretory Cells
63	chr1-103525686-103526231	ENST00000533099	RNPC3	ENSG00000185946	protein_coding	cds	chr1-103526071-103526262	0	4.03589e-10	1.12889	0.179	0.071	1.0957e-05	B-Cells
64	chr1-103525686-103526231	ENST00000533099	RNPC3	ENSG00000185946	protein_coding	cds	chr1-103526071-103526262	0	0.00534502	0.67603	0.113	0.076	1	Neuronal Cells
65	chr1-103525686-103526231	ENST00000533099	RNPC3	ENSG00000185946	protein_coding	cds	chr1-103526071-103526262	0	3.23421e-07	0.599969	0.113	0.074	0.00878055	T-Cells
66	chr1-103525686-103526231	ENST00000533099	RNPC3	ENSG00000185946	protein_coding	cds	chr1-103526071-103526262	0	4.03589e-10	1.12889	0.179	0.071	1.0957e-05	B-Cells
67	chr1-103525686-103526231	ENST00000533099	RNPC3	ENSG00000185946	protein_coding	cds	chr1-103526071-103526262	0	0.00534502	0.67603	0.113	0.076	1	Neuronal Cells
68	chr1-103525686-103526231	ENST00000533099	RNPC3	ENSG00000185946	protein_coding	cds	chr1-103526071-103526262	0	3.23421e-07	0.599969	0.113	0.074	0.00878055	T-Cells
69	chr1-10398438-10399534	ENST00000483936	PGD	ENSG00000142657	protein_coding	cds	chr1-10399118-10399125	0	5.16994e-11	0.447193	0.278	0.202	1.40359e-06	T-Cells
70	chr1-10398438-10399534	ENST00000483936	PGD	ENSG00000142657	protein_coding	cds	chr1-10399118-10399125	0	0.00132542	0.305625	0.265	0.203	1	Myeloid Cells
71	chr1-10398438-10399534	ENST00000483936	PGD	ENSG00000142657	protein_coding	cds	chr1-10399118-10399125	0	0.00116463	-0.449722	0.156	0.242	1	Keratinocytes
72	chr1-10398438-10399534	ENST00000483936	PGD	ENSG00000142657	protein_coding	cds	chr1-10399118-10399125	0	1.19505e-11	0.74154	0.395	0.196	3.24444e-07	B-Cells
73	chr1-10430070-10430884	ENST00000602787	APITD1-CORT	ENSG00000251503	protein_coding	cds	chr1-10430518-10430568	0	2.76816e-36	1.37898	0.303	0.102	7.51529e-32	B-Cells
74	chr1-10430070-10430884	ENST00000602787	APITD1-CORT	ENSG00000251503	protein_coding	cds	chr1-10430518-10430568	0	1.57145e-15	0.648423	0.16	0.102	4.26633e-11	Fibroblasts
75	chr1-10430070-10430884	ENST00000602787	APITD1-CORT	ENSG00000251503	protein_coding	cds	chr1-10430518-10430568	0	1.35655e-06	0.334695	0.133	0.109	0.0368291	Endothelial Cells
76	chr1-10430070-10430884	ENST00000602787	APITD1-CORT	ENSG00000251503	protein_coding	cds	chr1-10430518-10430568	0	7.05835e-07	0.85287	0.197	0.11	0.0191627	Lymphatic Endothelial Cells
77	chr1-10430070-10430884	ENST00000602787	APITD1-CORT	ENSG00000251503	protein_coding	cds	chr1-10430518-10430568	0	1.02761e-07	0.603936	0.169	0.109	0.00278985	Myeloid Cells
78	chr1-10430070-10430884	ENST00000602787	APITD1-CORT	ENSG00000251503	protein_coding	cds	chr1-10430518-10430568	0	5.05275e-24	0.869984	0.192	0.107	1.37177e-19	T-Cells
79	chr1-10430070-10430884	ENST00000602787	APITD1-CORT	ENSG00000251503	protein_coding	cds	chr1-10430518-10430568	0	5.09534e-130	-1.80194	0.043	0.162	1.38333e-125	Keratinocytes
80	chr1-10430070-10430884	ENST00000602787	APITD1-CORT	ENSG00000251503	protein_coding	cds	chr1-10430518-10430568	0	2.76816e-36	1.37898	0.303	0.102	7.51529e-32	B-Cells
81	chr1-10430070-10430884	ENST00000602787	APITD1-CORT	ENSG00000251503	protein_coding	cds	chr1-10430518-10430568	0	1.57145e-15	0.648423	0.16	0.102	4.26633e-11	Fibroblasts
82	chr1-10430070-10430884	ENST00000602787	APITD1-CORT	ENSG00000251503	protein_coding	cds	chr1-10430518-10430568	0	1.35655e-06	0.334695	0.133	0.109	0.0368291	Endothelial Cells
83	chr1-10430070-10430884	ENST00000602787	APITD1-CORT	ENSG00000251503	protein_coding	cds	chr1-10430518-10430568	0	7.05835e-07	0.85287	0.197	0.11	0.0191627	Lymphatic Endothelial Cells
84	chr1-10430070-10430884	ENST00000602787	APITD1-CORT	ENSG00000251503	protein_coding	cds	chr1-10430518-10430568	0	1.02761e-07	0.603936	0.169	0.109	0.00278985	Myeloid Cells
85	chr1-10430070-10430884	ENST00000602787	APITD1-CORT	ENSG00000251503	protein_coding	cds	chr1-10430518-10430568	0	5.05275e-24	0.869984	0.192	0.107	1.37177e-19	T-Cells
86	chr1-10430070-10430884	ENST00000602787	APITD1-CORT	ENSG00000251503	protein_coding	cds	chr1-10430518-10430568	0	5.09534e-130	-1.80194	0.043	0.162	1.38333e-125	Keratinocytes
87	chr1-10430070-10430884	ENST00000602787	APITD1-CORT	ENSG00000251503	protein_coding	cds	chr1-10430518-10430568	0	2.76816e-36	1.37898	0.303	0.102	7.51529e-32	B-Cells
88	chr1-10430070-10430884	ENST00000602787	APITD1-CORT	ENSG00000251503	protein_coding	cds	chr1-10430518-10430568	0	1.57145e-15	0.648423	0.16	0.102	4.26633e-11	Fibroblasts
89	chr1-10430070-10430884	ENST00000602787	APITD1-CORT	ENSG00000251503	protein_coding	cds	chr1-10430518-10430568	0	1.35655e-06	0.334695	0.133	0.109	0.0368291	Endothelial Cells
90	chr1-10430070-10430884	ENST00000602787	APITD1-CORT	ENSG00000251503	protein_coding	cds	chr1-10430518-10430568	0	7.05835e-07	0.85287	0.197	0.11	0.0191627	Lymphatic Endothelial Cells
91	chr1-10430070-10430884	ENST00000602787	APITD1-CORT	ENSG00000251503	protein_coding	cds	chr1-10430518-10430568	0	1.02761e-07	0.603936	0.169	0.109	0.00278985	Myeloid Cells
92	chr1-10430070-10430884	ENST00000602787	APITD1-CORT	ENSG00000251503	protein_coding	cds	chr1-10430518-10430568	0	5.05275e-24	0.869984	0.192	0.107	1.37177e-19	T-Cells
93	chr1-10430070-10430884	ENST00000602787	APITD1-CORT	ENSG00000251503	protein_coding	cds	chr1-10430518-10430568	0	5.09534e-130	-1.80194	0.043	0.162	1.38333e-125	Keratinocytes
94	chr1-10430070-10430884	ENST00000602787	APITD1-CORT	ENSG00000251503	protein_coding	cds	chr1-10430518-10430568	0	2.76816e-36	1.37898	0.303	0.102	7.51529e-32	B-Cells
95	chr1-10430070-10430884	ENST00000602787	APITD1-CORT	ENSG00000251503	protein_coding	cds	chr1-10430518-10430568	0	1.57145e-15	0.648423	0.16	0.102	4.26633e-11	Fibroblasts
96	chr1-10430070-10430884	ENST00000602787	APITD1-CORT	ENSG00000251503	protein_coding	cds	chr1-10430518-10430568	0	1.35655e-06	0.334695	0.133	0.109	0.0368291	Endothelial Cells
97	chr1-10430070-10430884	ENST00000602787	APITD1-CORT	ENSG00000251503	protein_coding	cds	chr1-10430518-10430568	0	7.05835e-07	0.85287	0.197	0.11	0.0191627	Lymphatic Endothelial Cells
98	chr1-10430070-10430884	ENST00000602787	APITD1-CORT	ENSG00000251503	protein_coding	cds	chr1-10430518-10430568	0	1.02761e-07	0.603936	0.169	0.109	0.00278985	Myeloid Cells
99	chr1-10430070-10430884	ENST00000602787	APITD1-CORT	ENSG00000251503	protein_coding	cds	chr1-10430518-10430568	0	5.05275e-24	0.869984	0.192	0.107	1.37177e-19	T-Cells
100	chr1-10430070-10430884	ENST00000602787	APITD1-CORT	ENSG00000251503	protein_coding	cds	chr1-10430518-10430568	0	5.09534e-130	-1.80194	0.043	0.162	1.38333e-125	Keratinocytes
101	chr1-10430070-10430884	ENST00000602787	APITD1-CORT	ENSG00000251503	protein_coding	cds	chr1-10430518-10430568	0	2.76816e-36	1.37898	0.303	0.102	7.51529e-32	B-Cells
102	chr1-10430070-10430884	ENST00000602787	APITD1-CORT	ENSG00000251503	protein_coding	cds	chr1-10430518-10430568	0	1.57145e-15	0.648423	0.16	0.102	4.26633e-11	Fibroblasts
103	chr1-10430070-10430884	ENST00000602787	APITD1-CORT	ENSG00000251503	protein_coding	cds	chr1-10430518-10430568	0	1.35655e-06	0.334695	0.133	0.109	0.0368291	Endothelial Cells
104	chr1-10430070-10430884	ENST00000602787	APITD1-CORT	ENSG00000251503	protein_coding	cds	chr1-10430518-10430568	0	7.05835e-07	0.85287	0.197	0.11	0.0191627	Lymphatic Endothelial Cells
105	chr1-10430070-10430884	ENST00000602787	APITD1-CORT	ENSG00000251503	protein_coding	cds	chr1-10430518-10430568	0	1.02761e-07	0.603936	0.169	0.109	0.00278985	Myeloid Cells
106	chr1-10430070-10430884	ENST00000602787	APITD1-CORT	ENSG00000251503	protein_coding	cds	chr1-10430518-10430568	0	5.05275e-24	0.869984	0.192	0.107	1.37177e-19	T-Cells
107	chr1-10430070-10430884	ENST00000602787	APITD1-CORT	ENSG00000251503	protein_coding	cds	chr1-10430518-10430568	0	5.09534e-130	-1.80194	0.043	0.162	1.38333e-125	Keratinocytes
108	chr1-10472196-10472671	ENST00000476658	DFFA	ENSG00000160049	protein_coding	cds	chr1-10472323-10472458	0	3.86787e-19	1.41629	0.173	0.057	1.05009e-14	B-Cells
109	chr1-10474753-10475390	ENST00000491661	PEX14	ENSG00000142655	protein_coding	cds	chr1-10474982-10475002	0	2.76836e-06	0.991139	0.143	0.061	0.0751581	B-Cells
110	chr1-10474753-10475390	ENST00000491661	PEX14	ENSG00000142655	protein_coding	cds	chr1-10474982-10475002	0	4.30075e-10	0.753074	0.108	0.063	1.16761e-05	T-Cells
111	chr1-1069207-1069457	ENST00000453464	RNF223	ENSG00000237330	protein_coding	utr	chr1-1070966-1071816	1508	5.53518e-14	1.1109	0.113	0.051	1.50275e-09	Secretory Cells
112	chr1-1069207-1069457	ENST00000453464	RNF223	ENSG00000237330	protein_coding	utr	chr1-1070966-1071816	1508	1.75955e-21	1.14485	0.113	0.05	4.777e-17	T-Cells
113	chr1-1069207-1069457	ENST00000453464	RNF223	ENSG00000237330	protein_coding	utr	chr1-1070966-1071816	1508	3.24344e-37	1.71236	0.178	0.047	8.80563e-33	B-Cells
114	chr1-1069207-1069457	ENST00000453464	RNF223	ENSG00000237330	protein_coding	utr	chr1-1070966-1071816	1508	5.53518e-14	1.1109	0.113	0.051	1.50275e-09	Secretory Cells
115	chr1-1069207-1069457	ENST00000453464	RNF223	ENSG00000237330	protein_coding	utr	chr1-1070966-1071816	1508	1.75955e-21	1.14485	0.113	0.05	4.777e-17	T-Cells
116	chr1-1069207-1069457	ENST00000453464	RNF223	ENSG00000237330	protein_coding	utr	chr1-1070966-1071816	1508	3.24344e-37	1.71236	0.178	0.047	8.80563e-33	B-Cells
117	chr1-1069207-1069457	ENST00000453464	RNF223	ENSG00000237330	protein_coding	utr	chr1-1070966-1071816	1508	5.53518e-14	1.1109	0.113	0.051	1.50275e-09	Secretory Cells
118	chr1-1069207-1069457	ENST00000453464	RNF223	ENSG00000237330	protein_coding	utr	chr1-1070966-1071816	1508	1.75955e-21	1.14485	0.113	0.05	4.777e-17	T-Cells
119	chr1-1069207-1069457	ENST00000453464	RNF223	ENSG00000237330	protein_coding	utr	chr1-1070966-1071816	1508	3.24344e-37	1.71236	0.178	0.047	8.80563e-33	B-Cells
120	chr1-10694437-10695045	ENST00000377022	CASZ1	ENSG00000130940	protein_coding	gap	chr1-10693913-10705491	0	1.09587e-34	-0.430669	0.129	0.164	2.97518e-30	Fibroblasts
121	chr1-10694437-10695045	ENST00000377022	CASZ1	ENSG00000130940	protein_coding	gap	chr1-10693913-10705491	0	0.000226384	-0.526975	0.117	0.189	1	Keratinocytes
122	chr1-10694437-10695045	ENST00000377022	CASZ1	ENSG00000130940	protein_coding	gap	chr1-10693913-10705491	0	6.839e-17	0.757482	0.263	0.154	1.85672e-12	Secretory Cells
123	chr1-10694437-10695045	ENST00000377022	CASZ1	ENSG00000130940	protein_coding	gap	chr1-10693913-10705491	0	6.28957e-17	0.626629	0.239	0.154	1.70755e-12	T-Cells
124	chr1-10694437-10695045	ENST00000377022	CASZ1	ENSG00000130940	protein_coding	gap	chr1-10693913-10705491	0	1.54553e-12	0.387756	0.197	0.154	4.19595e-08	Endothelial Cells
125	chr1-10694437-10695045	ENST00000377022	CASZ1	ENSG00000130940	protein_coding	gap	chr1-10693913-10705491	0	5.76412e-11	0.830266	0.322	0.15	1.5649e-06	B-Cells
126	chr1-10694437-10695045	ENST00000377022	CASZ1	ENSG00000130940	protein_coding	gap	chr1-10693913-10705491	0	1.09587e-34	-0.430669	0.129	0.164	2.97518e-30	Fibroblasts
127	chr1-10694437-10695045	ENST00000377022	CASZ1	ENSG00000130940	protein_coding	gap	chr1-10693913-10705491	0	0.000226384	-0.526975	0.117	0.189	1	Keratinocytes
128	chr1-10694437-10695045	ENST00000377022	CASZ1	ENSG00000130940	protein_coding	gap	chr1-10693913-10705491	0	6.839e-17	0.757482	0.263	0.154	1.85672e-12	Secretory Cells
129	chr1-10694437-10695045	ENST00000377022	CASZ1	ENSG00000130940	protein_coding	gap	chr1-10693913-10705491	0	6.28957e-17	0.626629	0.239	0.154	1.70755e-12	T-Cells
130	chr1-10694437-10695045	ENST00000377022	CASZ1	ENSG00000130940	protein_coding	gap	chr1-10693913-10705491	0	1.54553e-12	0.387756	0.197	0.154	4.19595e-08	Endothelial Cells
131	chr1-10694437-10695045	ENST00000377022	CASZ1	ENSG00000130940	protein_coding	gap	chr1-10693913-10705491	0	5.76412e-11	0.830266	0.322	0.15	1.5649e-06	B-Cells
132	chr1-10694437-10695045	ENST00000377022	CASZ1	ENSG00000130940	protein_coding	gap	chr1-10693913-10705491	0	1.09587e-34	-0.430669	0.129	0.164	2.97518e-30	Fibroblasts
133	chr1-10694437-10695045	ENST00000377022	CASZ1	ENSG00000130940	protein_coding	gap	chr1-10693913-10705491	0	0.000226384	-0.526975	0.117	0.189	1	Keratinocytes
134	chr1-10694437-10695045	ENST00000377022	CASZ1	ENSG00000130940	protein_coding	gap	chr1-10693913-10705491	0	6.839e-17	0.757482	0.263	0.154	1.85672e-12	Secretory Cells
135	chr1-10694437-10695045	ENST00000377022	CASZ1	ENSG00000130940	protein_coding	gap	chr1-10693913-10705491	0	6.28957e-17	0.626629	0.239	0.154	1.70755e-12	T-Cells
136	chr1-10694437-10695045	ENST00000377022	CASZ1	ENSG00000130940	protein_coding	gap	chr1-10693913-10705491	0	1.54553e-12	0.387756	0.197	0.154	4.19595e-08	Endothelial Cells
137	chr1-10694437-10695045	ENST00000377022	CASZ1	ENSG00000130940	protein_coding	gap	chr1-10693913-10705491	0	5.76412e-11	0.830266	0.322	0.15	1.5649e-06	B-Cells
138	chr1-1073419-1075234	ENST00000453464	RNF223	ENSG00000237330	protein_coding	utr	chr1-1074016-1074307	0	3.59696e-40	1.33835	0.213	0.079	9.76539e-36	Secretory Cells
139	chr1-1073419-1075234	ENST00000453464	RNF223	ENSG00000237330	protein_coding	utr	chr1-1074016-1074307	0	0	1.95094	0.144	0.042	0	Keratinocytes
140	chr1-1073419-1075234	ENST00000453464	RNF223	ENSG00000237330	protein_coding	utr	chr1-1074016-1074307	0	3.59696e-40	1.33835	0.213	0.079	9.76539e-36	Secretory Cells
141	chr1-1073419-1075234	ENST00000453464	RNF223	ENSG00000237330	protein_coding	utr	chr1-1074016-1074307	0	0	1.95094	0.144	0.042	0	Keratinocytes
142	chr1-107897460-107897701	ENST00000530671	VAV3	ENSG00000134215	protein_coding	gap	chr1-107875018-107963417	0	1.0586e-138	4.4911	0.129	0.005	2.874e-134	B-Cells
143	chr1-107936510-107936865	ENST00000530671	VAV3	ENSG00000134215	protein_coding	gap	chr1-107875018-107963417	0	1.80175e-22	1.55343	0.102	0.034	4.89156e-18	Secretory Cells
144	chr1-1079461-1080372	ENST00000379339	C1orf159	ENSG00000131591	protein_coding	utr	chr1-1081818-1082892	1445	0.00949892	0.294245	0.101	0.07	1	B-Cells
145	chr1-1079461-1080372	ENST00000379339	C1orf159	ENSG00000131591	protein_coding	utr	chr1-1081818-1082892	1445	0.00162664	0.820545	0.137	0.071	1	Melanocytes
146	chr1-1079461-1080372	ENST00000379339	C1orf159	ENSG00000131591	protein_coding	utr	chr1-1081818-1082892	1445	1.51145e-20	1.15726	0.154	0.068	4.10343e-16	Secretory Cells
147	chr1-10796301-10796808	ENST00000377022	CASZ1	ENSG00000130940	protein_coding	utr	chr1-10796564-10796648	0	3.02088e-30	1.56114	0.134	0.044	8.20139e-26	Secretory Cells
148	chr1-107963954-107964297	ENST00000527011	VAV3	ENSG00000134215	protein_coding	gap	chr1-107875018-107964665	0	5.17429e-96	3.25548	0.15	0.014	1.40477e-91	B-Cells
149	chr1-107964563-107965292	ENST00000527011	VAV3	ENSG00000134215	protein_coding	cds	chr1-107964666-107964869	0	0.00340661	1.12858	0.105	0.043	1	Mast Cells
150	chr1-107964563-107965292	ENST00000527011	VAV3	ENSG00000134215	protein_coding	cds	chr1-107964666-107964869	0	2.28373e-31	1.81749	0.151	0.039	6.20009e-27	B-Cells
151	chr1-10803979-10804727	ENST00000344008	CASZ1	ENSG00000130940	protein_coding	exon	chr1-10796564-10796650	7328	0	2.75648	0.144	0.024	0	Keratinocytes
152	chr1-10803979-10804727	ENST00000344008	CASZ1	ENSG00000130940	protein_coding	exon	chr1-10796564-10796650	7328	3.97777e-07	0.664696	0.13	0.072	0.0107992	Secretory Cells
153	chr1-10803979-10804727	ENST00000344008	CASZ1	ENSG00000130940	protein_coding	exon	chr1-10796564-10796650	7328	0	2.75648	0.144	0.024	0	Keratinocytes
154	chr1-10803979-10804727	ENST00000344008	CASZ1	ENSG00000130940	protein_coding	exon	chr1-10796564-10796650	7328	3.97777e-07	0.664696	0.13	0.072	0.0107992	Secretory Cells
155	chr1-108199772-108200549	ENST00000569674	SLC25A24	ENSG00000085491	protein_coding	cds	chr1-108199929-108200138	0	1.68973e-07	0.931756	0.228	0.111	0.00458744	Melanocytes
156	chr1-108199772-108200549	ENST00000569674	SLC25A24	ENSG00000085491	protein_coding	cds	chr1-108199929-108200138	0	1.23972e-06	-0.354991	0.095	0.114	0.0336572	Secretory Cells
157	chr1-108199772-108200549	ENST00000569674	SLC25A24	ENSG00000085491	protein_coding	cds	chr1-108199929-108200138	0	0.000380689	0.750172	0.214	0.108	1	B-Cells
158	chr1-108559813-108560363	ENST00000405454	FAM102B	ENSG00000162636	protein_coding	utr	chr1-108560089-108560428	0	6.12992e-56	1.47663	0.357	0.111	1.66421e-51	B-Cells
159	chr1-108559813-108560363	ENST00000405454	FAM102B	ENSG00000162636	protein_coding	utr	chr1-108560089-108560428	0	0.00303378	0.385672	0.161	0.121	1	Myeloid Cells
160	chr1-108559813-108560363	ENST00000405454	FAM102B	ENSG00000162636	protein_coding	utr	chr1-108560089-108560428	0	8.02627e-46	-1.12194	0.067	0.163	2.17905e-41	Keratinocytes
161	chr1-108559813-108560363	ENST00000405454	FAM102B	ENSG00000162636	protein_coding	utr	chr1-108560089-108560428	0	0.00158013	0.675945	0.205	0.121	1	Melanocytes
162	chr1-108559813-108560363	ENST00000405454	FAM102B	ENSG00000162636	protein_coding	utr	chr1-108560089-108560428	0	7.58983e-05	0.390626	0.16	0.121	1	T-Cells
163	chr1-108559813-108560363	ENST00000405454	FAM102B	ENSG00000162636	protein_coding	utr	chr1-108560089-108560428	0	0.00156936	0.802695	0.232	0.121	1	Mast Cells
164	chr1-108559813-108560363	ENST00000405454	FAM102B	ENSG00000162636	protein_coding	utr	chr1-108560089-108560428	0	0.00347027	0.36761	0.155	0.116	1	Fibroblasts
165	chr1-108646653-108647023	ENST00000402983	HENMT1	ENSG00000162639	protein_coding	utr	chr1-108648290-108648565	1266	1.94907e-100	3.18957	0.106	0.012	5.29154e-96	T-Cells
166	chr1-108660980-108661457	ENST00000420055	HENMT1	ENSG00000162639	protein_coding	utr	chr1-108660963-108661180	0	1.55537e-24	1.22369	0.114	0.049	4.22268e-20	T-Cells
167	chr1-108660980-108661457	ENST00000420055	HENMT1	ENSG00000162639	protein_coding	utr	chr1-108660963-108661180	0	5.61195e-22	1.52168	0.156	0.047	1.52359e-17	B-Cells
168	chr1-108660980-108661457	ENST00000420055	HENMT1	ENSG00000162639	protein_coding	utr	chr1-108660963-108661180	0	1.55537e-24	1.22369	0.114	0.049	4.22268e-20	T-Cells
169	chr1-108660980-108661457	ENST00000420055	HENMT1	ENSG00000162639	protein_coding	utr	chr1-108660963-108661180	0	5.61195e-22	1.52168	0.156	0.047	1.52359e-17	B-Cells
170	chr1-108691839-108693340	ENST00000370025	PRPF38B	ENSG00000134186	protein_coding	cds	chr1-108692592-108692867	0	7.3745e-29	1.12792	0.352	0.136	2.0021e-24	B-Cells
171	chr1-108691839-108693340	ENST00000370025	PRPF38B	ENSG00000134186	protein_coding	cds	chr1-108692592-108692867	0	2.58777e-05	0.442377	0.203	0.144	0.702554	Myeloid Cells
172	chr1-108691839-108693340	ENST00000370025	PRPF38B	ENSG00000134186	protein_coding	cds	chr1-108692592-108692867	0	1.09969e-24	0.771428	0.242	0.141	2.98554e-20	T-Cells
173	chr1-108691839-108693340	ENST00000370025	PRPF38B	ENSG00000134186	protein_coding	cds	chr1-108692592-108692867	0	7.3745e-29	1.12792	0.352	0.136	2.0021e-24	B-Cells
174	chr1-108691839-108693340	ENST00000370025	PRPF38B	ENSG00000134186	protein_coding	cds	chr1-108692592-108692867	0	2.58777e-05	0.442377	0.203	0.144	0.702554	Myeloid Cells
175	chr1-108691839-108693340	ENST00000370025	PRPF38B	ENSG00000134186	protein_coding	cds	chr1-108692592-108692867	0	1.09969e-24	0.771428	0.242	0.141	2.98554e-20	T-Cells
176	chr1-108746344-108747177	ENST00000370008	STXBP3	ENSG00000116266	protein_coding	cds	chr1-108746738-108746786	0	0.0032123	-0.26774	0.17	0.208	1	Smooth Muscle
177	chr1-108746344-108747177	ENST00000370008	STXBP3	ENSG00000116266	protein_coding	cds	chr1-108746738-108746786	0	8.24005e-14	0.496577	0.29	0.201	2.23709e-09	T-Cells
178	chr1-108746344-108747177	ENST00000370008	STXBP3	ENSG00000116266	protein_coding	cds	chr1-108746738-108746786	0	1.28119e-19	0.829388	0.425	0.194	3.47831e-15	B-Cells
179	chr1-108816242-108816875	ENST00000370001	AKNAD1	ENSG00000162641	protein_coding	cds	chr1-108816171-108816302	0	1.24582e-52	1.24266	0.129	0.052	3.38227e-48	Fibroblasts
180	chr1-108816242-108816875	ENST00000370001	AKNAD1	ENSG00000162641	protein_coding	cds	chr1-108816171-108816302	0	5.53798e-11	1.36423	0.175	0.063	1.50351e-06	Melanocytes
181	chr1-108816242-108816875	ENST00000370001	AKNAD1	ENSG00000162641	protein_coding	cds	chr1-108816171-108816302	0	1.88068e-07	1.10004	0.141	0.063	0.00510585	Lymphatic Endothelial Cells
182	chr1-108816242-108816875	ENST00000370001	AKNAD1	ENSG00000162641	protein_coding	cds	chr1-108816171-108816302	0	1.24582e-52	1.24266	0.129	0.052	3.38227e-48	Fibroblasts
183	chr1-108816242-108816875	ENST00000370001	AKNAD1	ENSG00000162641	protein_coding	cds	chr1-108816171-108816302	0	5.53798e-11	1.36423	0.175	0.063	1.50351e-06	Melanocytes
184	chr1-108816242-108816875	ENST00000370001	AKNAD1	ENSG00000162641	protein_coding	cds	chr1-108816171-108816302	0	1.88068e-07	1.10004	0.141	0.063	0.00510585	Lymphatic Endothelial Cells
185	chr1-108816242-108816875	ENST00000370001	AKNAD1	ENSG00000162641	protein_coding	cds	chr1-108816171-108816302	0	1.24582e-52	1.24266	0.129	0.052	3.38227e-48	Fibroblasts
186	chr1-108816242-108816875	ENST00000370001	AKNAD1	ENSG00000162641	protein_coding	cds	chr1-108816171-108816302	0	5.53798e-11	1.36423	0.175	0.063	1.50351e-06	Melanocytes
187	chr1-108816242-108816875	ENST00000370001	AKNAD1	ENSG00000162641	protein_coding	cds	chr1-108816171-108816302	0	1.88068e-07	1.10004	0.141	0.063	0.00510585	Lymphatic Endothelial Cells
188	chr1-108830412-108830907	ENST00000474186	AKNAD1	ENSG00000162641	protein_coding	cds	chr1-108830559-108830650	0	1.08264e-90	1.74472	0.116	0.033	2.93926e-86	Fibroblasts
189	chr1-108876726-108877370	ENST00000435987	GPSM2	ENSG00000121957	protein_coding	utr	chr1-108876981-108877228	0	0.00725816	0.608753	0.194	0.12	1	Melanocytes
190	chr1-108876726-108877370	ENST00000435987	GPSM2	ENSG00000121957	protein_coding	utr	chr1-108876981-108877228	0	1.43481e-06	-0.64337	0.084	0.148	0.0389536	Keratinocytes
191	chr1-108876726-108877370	ENST00000435987	GPSM2	ENSG00000121957	protein_coding	utr	chr1-108876981-108877228	0	1.40961e-21	1.12404	0.287	0.112	3.82696e-17	B-Cells
192	chr1-108963059-108963607	ENST00000357393	RP11-475E11.9	ENSG00000274068	protein_coding	cds	chr1-108963361-108963474	0	3.69637e-06	-0.538335	0.086	0.127	0.100353	Smooth Muscle
193	chr1-108963059-108963607	ENST00000357393	RP11-475E11.9	ENSG00000274068	protein_coding	cds	chr1-108963361-108963474	0	8.06635e-15	-0.524842	0.092	0.129	2.18993e-10	Endothelial Cells
194	chr1-108963059-108963607	ENST00000357393	RP11-475E11.9	ENSG00000274068	protein_coding	cds	chr1-108963361-108963474	0	0.00467121	0.292165	0.158	0.122	1	T-Cells
195	chr1-108963059-108963607	ENST00000357393	RP11-475E11.9	ENSG00000274068	protein_coding	cds	chr1-108963361-108963474	0	4.92798e-15	-0.253757	0.112	0.127	1.3379e-10	Fibroblasts
196	chr1-108963059-108963607	ENST00000357393	RP11-475E11.9	ENSG00000274068	protein_coding	cds	chr1-108963361-108963474	0	1.09056e-24	1.12508	0.295	0.116	2.96077e-20	B-Cells
197	chr1-109041362-109042460	ENST00000531337	WDR47	ENSG00000085433	protein_coding	utr	chr1-109041862-109042102	0	1.86446e-10	0.777928	0.341	0.163	5.06183e-06	B-Cells
198	chr1-109041362-109042460	ENST00000531337	WDR47	ENSG00000085433	protein_coding	utr	chr1-109041862-109042102	0	2.7281e-14	0.555398	0.249	0.168	7.40652e-10	T-Cells
199	chr1-109041362-109042460	ENST00000531337	WDR47	ENSG00000085433	protein_coding	utr	chr1-109041862-109042102	0	1.86446e-10	0.777928	0.341	0.163	5.06183e-06	B-Cells
200	chr1-109041362-109042460	ENST00000531337	WDR47	ENSG00000085433	protein_coding	utr	chr1-109041862-109042102	0	2.7281e-14	0.555398	0.249	0.168	7.40652e-10	T-Cells
201	chr1-109075846-109076206	ENST00000461096	TAF13	ENSG00000197780	protein_coding	cds	chr1-109075921-109075947	0	1.05726e-11	-0.830687	0.055	0.109	2.87035e-07	Keratinocytes
202	chr1-109075846-109076206	ENST00000461096	TAF13	ENSG00000197780	protein_coding	cds	chr1-109075921-109075947	0	6.43255e-06	0.591293	0.132	0.084	0.174637	Myeloid Cells
203	chr1-109075846-109076206	ENST00000461096	TAF13	ENSG00000197780	protein_coding	cds	chr1-109075921-109075947	0	2.24068e-23	1.31186	0.229	0.079	6.08324e-19	B-Cells
204	chr1-109090378-109091204	ENST00000338272	TMEM167B	ENSG00000215717	protein_coding	cds	chr1-109090873-109090882	0	0.000167582	0.484243	0.148	0.102	1	Myeloid Cells
205	chr1-109090378-109091204	ENST00000338272	TMEM167B	ENSG00000215717	protein_coding	cds	chr1-109090873-109090882	0	2.77321e-05	0.4424	0.138	0.102	0.7529	T-Cells
206	chr1-109090378-109091204	ENST00000338272	TMEM167B	ENSG00000215717	protein_coding	cds	chr1-109090873-109090882	0	1.03269e-15	1.11986	0.248	0.097	2.80365e-11	B-Cells
207	chr1-109099867-109100733	ENST00000602755	SCARNA2	ENSG00000270066	lincRNA	exon	chr1-109100193-109100619	0	5.65946e-08	0.588066	0.182	0.118	0.00153649	Myeloid Cells
208	chr1-109099867-109100733	ENST00000602755	SCARNA2	ENSG00000270066	lincRNA	exon	chr1-109100193-109100619	0	6.18769e-55	1.48528	0.347	0.109	1.6799e-50	B-Cells
209	chr1-109099867-109100733	ENST00000602755	SCARNA2	ENSG00000270066	lincRNA	exon	chr1-109100193-109100619	0	0.00343852	-0.352799	0.102	0.121	1	Lymphatic Endothelial Cells
210	chr1-109099867-109100733	ENST00000602755	SCARNA2	ENSG00000270066	lincRNA	exon	chr1-109100193-109100619	0	6.36406e-18	0.739166	0.193	0.116	1.72778e-13	T-Cells
211	chr1-109099867-109100733	ENST00000602755	SCARNA2	ENSG00000270066	lincRNA	exon	chr1-109100193-109100619	0	2.4346e-23	-0.926371	0.073	0.155	6.6097e-19	Keratinocytes
212	chr1-109099867-109100733	ENST00000602755	SCARNA2	ENSG00000270066	lincRNA	exon	chr1-109100193-109100619	0	5.65946e-08	0.588066	0.182	0.118	0.00153649	Myeloid Cells
213	chr1-109099867-109100733	ENST00000602755	SCARNA2	ENSG00000270066	lincRNA	exon	chr1-109100193-109100619	0	6.18769e-55	1.48528	0.347	0.109	1.6799e-50	B-Cells
214	chr1-109099867-109100733	ENST00000602755	SCARNA2	ENSG00000270066	lincRNA	exon	chr1-109100193-109100619	0	0.00343852	-0.352799	0.102	0.121	1	Lymphatic Endothelial Cells
215	chr1-109099867-109100733	ENST00000602755	SCARNA2	ENSG00000270066	lincRNA	exon	chr1-109100193-109100619	0	6.36406e-18	0.739166	0.193	0.116	1.72778e-13	T-Cells
216	chr1-109099867-109100733	ENST00000602755	SCARNA2	ENSG00000270066	lincRNA	exon	chr1-109100193-109100619	0	2.4346e-23	-0.926371	0.073	0.155	6.6097e-19	Keratinocytes
217	chr1-109099867-109100733	ENST00000602755	SCARNA2	ENSG00000270066	lincRNA	exon	chr1-109100193-109100619	0	5.65946e-08	0.588066	0.182	0.118	0.00153649	Myeloid Cells
218	chr1-109099867-109100733	ENST00000602755	SCARNA2	ENSG00000270066	lincRNA	exon	chr1-109100193-109100619	0	6.18769e-55	1.48528	0.347	0.109	1.6799e-50	B-Cells
219	chr1-109099867-109100733	ENST00000602755	SCARNA2	ENSG00000270066	lincRNA	exon	chr1-109100193-109100619	0	0.00343852	-0.352799	0.102	0.121	1	Lymphatic Endothelial Cells
220	chr1-109099867-109100733	ENST00000602755	SCARNA2	ENSG00000270066	lincRNA	exon	chr1-109100193-109100619	0	6.36406e-18	0.739166	0.193	0.116	1.72778e-13	T-Cells
221	chr1-109099867-109100733	ENST00000602755	SCARNA2	ENSG00000270066	lincRNA	exon	chr1-109100193-109100619	0	2.4346e-23	-0.926371	0.073	0.155	6.6097e-19	Keratinocytes
222	chr1-109113756-109114144	ENST00000534476	KIAA1324	ENSG00000116299	protein_coding	utr	chr1-109114131-109114183	0	1.88576e-39	1.44045	0.142	0.051	5.11964e-35	T-Cells
223	chr1-109113756-109114144	ENST00000534476	KIAA1324	ENSG00000116299	protein_coding	utr	chr1-109114131-109114183	0	6.93998e-17	1.15578	0.124	0.053	1.88414e-12	Secretory Cells
224	chr1-109113756-109114144	ENST00000534476	KIAA1324	ENSG00000116299	protein_coding	utr	chr1-109114131-109114183	0	1.88576e-39	1.44045	0.142	0.051	5.11964e-35	T-Cells
225	chr1-109113756-109114144	ENST00000534476	KIAA1324	ENSG00000116299	protein_coding	utr	chr1-109114131-109114183	0	6.93998e-17	1.15578	0.124	0.053	1.88414e-12	Secretory Cells
226	chr1-109213567-109214476	ENST00000369923	SARS	ENSG00000031698	protein_coding	cds	chr1-109213993-109214128	0	8.51092e-05	-0.260757	0.089	0.106	1	Endothelial Cells
227	chr1-109213567-109214476	ENST00000369923	SARS	ENSG00000031698	protein_coding	cds	chr1-109213993-109214128	0	2.71809e-15	0.740247	0.166	0.1	7.37935e-11	T-Cells
228	chr1-109213567-109214476	ENST00000369923	SARS	ENSG00000031698	protein_coding	cds	chr1-109213993-109214128	0	7.62147e-17	-0.900519	0.064	0.133	2.06915e-12	Keratinocytes
229	chr1-109213567-109214476	ENST00000369923	SARS	ENSG00000031698	protein_coding	cds	chr1-109213993-109214128	0	9.41831e-08	0.623954	0.16	0.101	0.00255698	Myeloid Cells
230	chr1-109213567-109214476	ENST00000369923	SARS	ENSG00000031698	protein_coding	cds	chr1-109213993-109214128	0	0.000641799	0.680696	0.165	0.103	1	Lymphatic Endothelial Cells
231	chr1-109213567-109214476	ENST00000369923	SARS	ENSG00000031698	protein_coding	cds	chr1-109213993-109214128	0	4.98246e-22	1.24377	0.262	0.096	1.35269e-17	B-Cells
232	chr1-109213567-109214476	ENST00000369923	SARS	ENSG00000031698	protein_coding	cds	chr1-109213993-109214128	0	8.51092e-05	-0.260757	0.089	0.106	1	Endothelial Cells
233	chr1-109213567-109214476	ENST00000369923	SARS	ENSG00000031698	protein_coding	cds	chr1-109213993-109214128	0	2.71809e-15	0.740247	0.166	0.1	7.37935e-11	T-Cells
234	chr1-109213567-109214476	ENST00000369923	SARS	ENSG00000031698	protein_coding	cds	chr1-109213993-109214128	0	7.62147e-17	-0.900519	0.064	0.133	2.06915e-12	Keratinocytes
235	chr1-109213567-109214476	ENST00000369923	SARS	ENSG00000031698	protein_coding	cds	chr1-109213993-109214128	0	9.41831e-08	0.623954	0.16	0.101	0.00255698	Myeloid Cells
236	chr1-109213567-109214476	ENST00000369923	SARS	ENSG00000031698	protein_coding	cds	chr1-109213993-109214128	0	0.000641799	0.680696	0.165	0.103	1	Lymphatic Endothelial Cells
237	chr1-109213567-109214476	ENST00000369923	SARS	ENSG00000031698	protein_coding	cds	chr1-109213993-109214128	0	4.98246e-22	1.24377	0.262	0.096	1.35269e-17	B-Cells
238	chr1-109213567-109214476	ENST00000369923	SARS	ENSG00000031698	protein_coding	cds	chr1-109213993-109214128	0	8.51092e-05	-0.260757	0.089	0.106	1	Endothelial Cells
239	chr1-109213567-109214476	ENST00000369923	SARS	ENSG00000031698	protein_coding	cds	chr1-109213993-109214128	0	2.71809e-15	0.740247	0.166	0.1	7.37935e-11	T-Cells
240	chr1-109213567-109214476	ENST00000369923	SARS	ENSG00000031698	protein_coding	cds	chr1-109213993-109214128	0	7.62147e-17	-0.900519	0.064	0.133	2.06915e-12	Keratinocytes
241	chr1-109213567-109214476	ENST00000369923	SARS	ENSG00000031698	protein_coding	cds	chr1-109213993-109214128	0	9.41831e-08	0.623954	0.16	0.101	0.00255698	Myeloid Cells
242	chr1-109213567-109214476	ENST00000369923	SARS	ENSG00000031698	protein_coding	cds	chr1-109213993-109214128	0	0.000641799	0.680696	0.165	0.103	1	Lymphatic Endothelial Cells
243	chr1-109213567-109214476	ENST00000369923	SARS	ENSG00000031698	protein_coding	cds	chr1-109213993-109214128	0	4.98246e-22	1.24377	0.262	0.096	1.35269e-17	B-Cells
244	chr1-109240078-109240940	ENST00000468588	SARS	ENSG00000031698	protein_coding	exon	chr1-109237731-109238169	1908	2.46153e-49	-2.69895	0.018	0.101	6.68282e-45	T-Cells
245	chr1-109240078-109240940	ENST00000468588	SARS	ENSG00000031698	protein_coding	exon	chr1-109237731-109238169	1908	1.37206e-91	-1.6658	0.04	0.107	3.72501e-87	Fibroblasts
246	chr1-109240078-109240940	ENST00000468588	SARS	ENSG00000031698	protein_coding	exon	chr1-109237731-109238169	1908	0	2.6548	0.182	0.034	0	Keratinocytes
247	chr1-109240078-109240940	ENST00000468588	SARS	ENSG00000031698	protein_coding	exon	chr1-109237731-109238169	1908	3.74654e-75	-3.24926	0.014	0.101	1.01715e-70	B-Cells
248	chr1-109240078-109240940	ENST00000468588	SARS	ENSG00000031698	protein_coding	exon	chr1-109237731-109238169	1908	1.68366e-104	-2.63984	0.019	0.107	4.57096e-100	Endothelial Cells
249	chr1-109240078-109240940	ENST00000468588	SARS	ENSG00000031698	protein_coding	exon	chr1-109237731-109238169	1908	1.84176e-43	-2.58054	0.019	0.1	5.0002e-39	Myeloid Cells
250	chr1-109263484-109263773	ENST00000271332	CELSR2	ENSG00000143126	protein_coding	cds	chr1-109263611-109263777	0	1.0911e-209	1.58595	0.101	0.039	2.96223e-205	Keratinocytes
251	chr1-109263484-109263773	ENST00000271332	CELSR2	ENSG00000143126	protein_coding	cds	chr1-109263611-109263777	0	9.08229e-07	1.03717	0.152	0.064	0.0246575	Melanocytes
252	chr1-109263484-109263773	ENST00000271332	CELSR2	ENSG00000143126	protein_coding	cds	chr1-109263611-109263777	0	1.0911e-209	1.58595	0.101	0.039	2.96223e-205	Keratinocytes
253	chr1-109263484-109263773	ENST00000271332	CELSR2	ENSG00000143126	protein_coding	cds	chr1-109263611-109263777	0	9.08229e-07	1.03717	0.152	0.064	0.0246575	Melanocytes
254	chr1-109397549-109398204	ENST00000471996	SORT1	ENSG00000134243	protein_coding	cds	chr1-109397587-109397861	0	2.852e-18	0.690859	0.11	0.068	7.74289e-14	Endothelial Cells
255	chr1-109397549-109398204	ENST00000471996	SORT1	ENSG00000134243	protein_coding	cds	chr1-109397587-109397861	0	7.01023e-15	1.44344	0.201	0.071	1.90321e-10	Melanocytes
256	chr1-109397549-109398204	ENST00000471996	SORT1	ENSG00000134243	protein_coding	cds	chr1-109397587-109397861	0	2.852e-18	0.690859	0.11	0.068	7.74289e-14	Endothelial Cells
257	chr1-109397549-109398204	ENST00000471996	SORT1	ENSG00000134243	protein_coding	cds	chr1-109397587-109397861	0	7.01023e-15	1.44344	0.201	0.071	1.90321e-10	Melanocytes
258	chr1-109426021-109426847	ENST00000271308	PSMA5	ENSG00000143106	protein_coding	cds	chr1-109426302-109426330	0	7.80077e-07	-0.274538	0.156	0.174	0.0211783	Secretory Cells
259	chr1-109426021-109426847	ENST00000271308	PSMA5	ENSG00000143106	protein_coding	cds	chr1-109426302-109426330	0	8.03409e-08	0.709696	0.335	0.165	0.00218118	B-Cells
260	chr1-109426021-109426847	ENST00000271308	PSMA5	ENSG00000143106	protein_coding	cds	chr1-109426302-109426330	0	1.96273e-07	0.402603	0.233	0.17	0.00532861	T-Cells
261	chr1-109483692-109484267	ENST00000463678	ATXN7L2	ENSG00000162650	protein_coding	cds	chr1-109483954-109484080	0	2.11304e-52	-1.10035	0.081	0.194	5.7367e-48	Keratinocytes
262	chr1-109483692-109484267	ENST00000463678	ATXN7L2	ENSG00000162650	protein_coding	cds	chr1-109483954-109484080	0	1.30419e-48	1.32612	0.39	0.134	3.54076e-44	B-Cells
263	chr1-109483692-109484267	ENST00000463678	ATXN7L2	ENSG00000162650	protein_coding	cds	chr1-109483954-109484080	0	3.95336e-19	0.691484	0.23	0.142	1.0733e-14	T-Cells
264	chr1-109483692-109484267	ENST00000463678	ATXN7L2	ENSG00000162650	protein_coding	cds	chr1-109483954-109484080	0	3.05487e-05	0.448033	0.2	0.144	0.829366	Myeloid Cells
265	chr1-109483692-109484267	ENST00000463678	ATXN7L2	ENSG00000162650	protein_coding	cds	chr1-109483954-109484080	0	2.11304e-52	-1.10035	0.081	0.194	5.7367e-48	Keratinocytes
266	chr1-109483692-109484267	ENST00000463678	ATXN7L2	ENSG00000162650	protein_coding	cds	chr1-109483954-109484080	0	1.30419e-48	1.32612	0.39	0.134	3.54076e-44	B-Cells
267	chr1-109483692-109484267	ENST00000463678	ATXN7L2	ENSG00000162650	protein_coding	cds	chr1-109483954-109484080	0	3.95336e-19	0.691484	0.23	0.142	1.0733e-14	T-Cells
268	chr1-109483692-109484267	ENST00000463678	ATXN7L2	ENSG00000162650	protein_coding	cds	chr1-109483954-109484080	0	3.05487e-05	0.448033	0.2	0.144	0.829366	Myeloid Cells
269	chr1-109493932-109494390	ENST00000533024	CYB561D1	ENSG00000174151	protein_coding	cds	chr1-109494140-109494154	0	1.37652e-09	0.99176	0.223	0.095	3.7371e-05	B-Cells
270	chr1-109493932-109494390	ENST00000533024	CYB561D1	ENSG00000174151	protein_coding	cds	chr1-109494140-109494154	0	2.34331e-11	0.653176	0.154	0.098	6.36185e-07	T-Cells
271	chr1-109493932-109494390	ENST00000533024	CYB561D1	ENSG00000174151	protein_coding	cds	chr1-109494140-109494154	0	1.37652e-09	0.99176	0.223	0.095	3.7371e-05	B-Cells
272	chr1-109493932-109494390	ENST00000533024	CYB561D1	ENSG00000174151	protein_coding	cds	chr1-109494140-109494154	0	2.34331e-11	0.653176	0.154	0.098	6.36185e-07	T-Cells
273	chr1-109548344-109549103	ENST00000369851	GNAI3	ENSG00000065135	protein_coding	cds	chr1-109548721-109548838	0	1.10152e-08	0.853838	0.258	0.121	0.000299051	B-Cells
274	chr1-109548344-109549103	ENST00000369851	GNAI3	ENSG00000065135	protein_coding	cds	chr1-109548721-109548838	0	1.3364e-07	0.478913	0.178	0.125	0.00362819	T-Cells
275	chr1-109548344-109549103	ENST00000369851	GNAI3	ENSG00000065135	protein_coding	cds	chr1-109548721-109548838	0	0.00915586	-0.288417	0.104	0.145	1	Keratinocytes
276	chr1-109655672-109656412	ENST00000369836	GSTM4	ENSG00000168765	protein_coding	cds	chr1-109656390-109656425	0	6.9326e-17	1.25883	0.195	0.07	1.88213e-12	B-Cells
277	chr1-109655672-109656412	ENST00000369836	GSTM4	ENSG00000168765	protein_coding	cds	chr1-109656390-109656425	0	0.000182627	0.477642	0.102	0.072	1	Fibroblasts
278	chr1-109667836-109668273	ENST00000467579	GSTM2	ENSG00000213366	protein_coding	cds	chr1-109668116-109668151	0	0.000159072	0.873424	0.15	0.073	1	Melanocytes
279	chr1-109667836-109668273	ENST00000467579	GSTM2	ENSG00000213366	protein_coding	cds	chr1-109668116-109668151	0	8.15535e-08	0.540274	0.105	0.068	0.0022141	Fibroblasts
280	chr1-10979467-10979715	ENST00000377004	C1orf127	ENSG00000175262	protein_coding	gap	chr1-10976257-10982011	0	1.13131e-15	2.87125	0.113	0.017	3.07139e-11	Neuronal Cells
281	chr1-10979467-10979715	ENST00000377004	C1orf127	ENSG00000175262	protein_coding	gap	chr1-10976257-10982011	0	1.10234e-29	2.93977	0.125	0.016	2.99274e-25	Melanocytes
282	chr1-10979467-10979715	ENST00000377004	C1orf127	ENSG00000175262	protein_coding	gap	chr1-10976257-10982011	0	1.13131e-15	2.87125	0.113	0.017	3.07139e-11	Neuronal Cells
283	chr1-10979467-10979715	ENST00000377004	C1orf127	ENSG00000175262	protein_coding	gap	chr1-10976257-10982011	0	1.10234e-29	2.93977	0.125	0.016	2.99274e-25	Melanocytes
284	chr1-10980157-10980410	ENST00000377004	C1orf127	ENSG00000175262	protein_coding	gap	chr1-10976257-10982011	0	6.49997e-10	1.56195	0.125	0.038	1.76468e-05	Melanocytes
285	chr1-10980157-10980410	ENST00000377004	C1orf127	ENSG00000175262	protein_coding	gap	chr1-10976257-10982011	0	2.00997e-13	2.08167	0.149	0.039	5.45687e-09	Neuronal Cells
286	chr1-10980157-10980410	ENST00000377004	C1orf127	ENSG00000175262	protein_coding	gap	chr1-10976257-10982011	0	1.06477e-46	1.95686	0.143	0.035	2.89075e-42	Secretory Cells
287	chr1-10980157-10980410	ENST00000377004	C1orf127	ENSG00000175262	protein_coding	gap	chr1-10976257-10982011	0	6.49997e-10	1.56195	0.125	0.038	1.76468e-05	Melanocytes
288	chr1-10980157-10980410	ENST00000377004	C1orf127	ENSG00000175262	protein_coding	gap	chr1-10976257-10982011	0	2.00997e-13	2.08167	0.149	0.039	5.45687e-09	Neuronal Cells
289	chr1-10980157-10980410	ENST00000377004	C1orf127	ENSG00000175262	protein_coding	gap	chr1-10976257-10982011	0	1.06477e-46	1.95686	0.143	0.035	2.89075e-42	Secretory Cells
290	chr1-10980157-10980410	ENST00000377004	C1orf127	ENSG00000175262	protein_coding	gap	chr1-10976257-10982011	0	6.49997e-10	1.56195	0.125	0.038	1.76468e-05	Melanocytes
291	chr1-10980157-10980410	ENST00000377004	C1orf127	ENSG00000175262	protein_coding	gap	chr1-10976257-10982011	0	2.00997e-13	2.08167	0.149	0.039	5.45687e-09	Neuronal Cells
292	chr1-10980157-10980410	ENST00000377004	C1orf127	ENSG00000175262	protein_coding	gap	chr1-10976257-10982011	0	1.06477e-46	1.95686	0.143	0.035	2.89075e-42	Secretory Cells
293	chr1-109877234-109877708	ENST00000453347	RP4-735C1.6	ENSG00000228420	lincRNA	exon	chr1-109871368-109871436	5797	2.07992e-144	2.48105	0.106	0.018	5.64678e-140	Fibroblasts
294	chr1-109895874-109896122	ENST00000565955	RP11-195M16.3	ENSG00000261055	lincRNA	exon	chr1-109895973-109897861	0	9.74051e-193	3.26059	0.103	0.011	2.64445e-188	Endothelial Cells
295	chr1-109895874-109896122	ENST00000565955	RP11-195M16.3	ENSG00000261055	lincRNA	exon	chr1-109895973-109897861	0	3.71872e-13	2.29596	0.112	0.021	1.0096e-08	Mast Cells
296	chr1-109895874-109896122	ENST00000565955	RP11-195M16.3	ENSG00000261055	lincRNA	exon	chr1-109895973-109897861	0	9.74051e-193	3.26059	0.103	0.011	2.64445e-188	Endothelial Cells
297	chr1-109895874-109896122	ENST00000565955	RP11-195M16.3	ENSG00000261055	lincRNA	exon	chr1-109895973-109897861	0	3.71872e-13	2.29596	0.112	0.021	1.0096e-08	Mast Cells
298	chr1-109927943-109928170	ENST00000420111	CSF1	ENSG00000184371	protein_coding	gap	chr1-109925203-109928851	0	2.55252e-77	2.34743	0.106	0.022	6.92985e-73	Smooth Muscle
299	chr1-109984507-109985251	ENST00000369799	AHCYL1	ENSG00000168710	protein_coding	cds	chr1-109985053-109985172	0	2.71148e-13	0.536725	0.251	0.169	7.3614e-09	T-Cells
300	chr1-109984507-109985251	ENST00000369799	AHCYL1	ENSG00000168710	protein_coding	cds	chr1-109985053-109985172	0	7.69538e-05	0.389993	0.233	0.17	1	Myeloid Cells
301	chr1-109984507-109985251	ENST00000369799	AHCYL1	ENSG00000168710	protein_coding	cds	chr1-109985053-109985172	0	0.00368711	0.54307	0.262	0.172	1	Melanocytes
302	chr1-109984507-109985251	ENST00000369799	AHCYL1	ENSG00000168710	protein_coding	cds	chr1-109985053-109985172	0	1.09531e-08	0.772595	0.34	0.165	0.000297364	B-Cells
303	chr1-109984507-109985251	ENST00000369799	AHCYL1	ENSG00000168710	protein_coding	cds	chr1-109985053-109985172	0	0.000784014	0.521525	0.255	0.172	1	Lymphatic Endothelial Cells
304	chr1-109984507-109985251	ENST00000369799	AHCYL1	ENSG00000168710	protein_coding	cds	chr1-109985053-109985172	0	3.24419e-28	-0.795259	0.112	0.218	8.80765e-24	Keratinocytes
305	chr1-109984507-109985251	ENST00000369799	AHCYL1	ENSG00000168710	protein_coding	cds	chr1-109985053-109985172	0	2.71148e-13	0.536725	0.251	0.169	7.3614e-09	T-Cells
306	chr1-109984507-109985251	ENST00000369799	AHCYL1	ENSG00000168710	protein_coding	cds	chr1-109985053-109985172	0	7.69538e-05	0.389993	0.233	0.17	1	Myeloid Cells
307	chr1-109984507-109985251	ENST00000369799	AHCYL1	ENSG00000168710	protein_coding	cds	chr1-109985053-109985172	0	0.00368711	0.54307	0.262	0.172	1	Melanocytes
308	chr1-109984507-109985251	ENST00000369799	AHCYL1	ENSG00000168710	protein_coding	cds	chr1-109985053-109985172	0	1.09531e-08	0.772595	0.34	0.165	0.000297364	B-Cells
309	chr1-109984507-109985251	ENST00000369799	AHCYL1	ENSG00000168710	protein_coding	cds	chr1-109985053-109985172	0	0.000784014	0.521525	0.255	0.172	1	Lymphatic Endothelial Cells
310	chr1-109984507-109985251	ENST00000369799	AHCYL1	ENSG00000168710	protein_coding	cds	chr1-109985053-109985172	0	3.24419e-28	-0.795259	0.112	0.218	8.80765e-24	Keratinocytes
311	chr1-110034332-110035295	ENST00000485775	STRIP1	ENSG00000143093	protein_coding	cds	chr1-110034638-110034817	0	4.01673e-13	-0.855803	0.061	0.125	1.0905e-08	Keratinocytes
312	chr1-110034332-110035295	ENST00000485775	STRIP1	ENSG00000143093	protein_coding	cds	chr1-110034638-110034817	0	3.00489e-07	0.619269	0.148	0.096	0.00815797	Myeloid Cells
313	chr1-110034332-110035295	ENST00000485775	STRIP1	ENSG00000143093	protein_coding	cds	chr1-110034638-110034817	0	2.45609e-28	1.34478	0.263	0.09	6.66804e-24	B-Cells
314	chr1-110034332-110035295	ENST00000485775	STRIP1	ENSG00000143093	protein_coding	cds	chr1-110034638-110034817	0	5.104e-09	0.595557	0.145	0.096	0.000138568	T-Cells
315	chr1-110034332-110035295	ENST00000485775	STRIP1	ENSG00000143093	protein_coding	cds	chr1-110034638-110034817	0	4.01673e-13	-0.855803	0.061	0.125	1.0905e-08	Keratinocytes
316	chr1-110034332-110035295	ENST00000485775	STRIP1	ENSG00000143093	protein_coding	cds	chr1-110034638-110034817	0	3.00489e-07	0.619269	0.148	0.096	0.00815797	Myeloid Cells
317	chr1-110034332-110035295	ENST00000485775	STRIP1	ENSG00000143093	protein_coding	cds	chr1-110034638-110034817	0	2.45609e-28	1.34478	0.263	0.09	6.66804e-24	B-Cells
318	chr1-110034332-110035295	ENST00000485775	STRIP1	ENSG00000143093	protein_coding	cds	chr1-110034638-110034817	0	5.104e-09	0.595557	0.145	0.096	0.000138568	T-Cells
319	chr1-110034332-110035295	ENST00000485775	STRIP1	ENSG00000143093	protein_coding	cds	chr1-110034638-110034817	0	4.01673e-13	-0.855803	0.061	0.125	1.0905e-08	Keratinocytes
320	chr1-110034332-110035295	ENST00000485775	STRIP1	ENSG00000143093	protein_coding	cds	chr1-110034638-110034817	0	3.00489e-07	0.619269	0.148	0.096	0.00815797	Myeloid Cells
321	chr1-110034332-110035295	ENST00000485775	STRIP1	ENSG00000143093	protein_coding	cds	chr1-110034638-110034817	0	2.45609e-28	1.34478	0.263	0.09	6.66804e-24	B-Cells
322	chr1-110034332-110035295	ENST00000485775	STRIP1	ENSG00000143093	protein_coding	cds	chr1-110034638-110034817	0	5.104e-09	0.595557	0.145	0.096	0.000138568	T-Cells
323	chr1-11012147-11013135	ENST00000629725	TARDBP	ENSG00000120948	protein_coding	utr	chr1-11012622-11012743	0	1.86667e-06	0.385324	0.22	0.163	0.0506783	T-Cells
324	chr1-11012147-11013135	ENST00000629725	TARDBP	ENSG00000120948	protein_coding	utr	chr1-11012622-11012743	0	0.00307289	0.323117	0.212	0.164	1	Myeloid Cells
325	chr1-11012147-11013135	ENST00000629725	TARDBP	ENSG00000120948	protein_coding	utr	chr1-11012622-11012743	0	5.46964e-18	0.917007	0.352	0.156	1.48495e-13	B-Cells
326	chr1-110209866-110210514	ENST00000469655	KCNC4	ENSG00000116396	protein_coding	exon	chr1-110211343-110212177	828	1.12834e-36	1.10558	0.4	0.157	3.06332e-32	B-Cells
327	chr1-110209866-110210514	ENST00000469655	KCNC4	ENSG00000116396	protein_coding	exon	chr1-110211343-110212177	828	1.34384e-23	0.704991	0.264	0.163	3.64838e-19	T-Cells
328	chr1-110209866-110210514	ENST00000469655	KCNC4	ENSG00000116396	protein_coding	exon	chr1-110211343-110212177	828	1.09901e-19	-0.255669	0.152	0.172	2.9837e-15	Fibroblasts
329	chr1-110209866-110210514	ENST00000469655	KCNC4	ENSG00000116396	protein_coding	exon	chr1-110211343-110212177	828	1.12834e-36	1.10558	0.4	0.157	3.06332e-32	B-Cells
330	chr1-110209866-110210514	ENST00000469655	KCNC4	ENSG00000116396	protein_coding	exon	chr1-110211343-110212177	828	1.34384e-23	0.704991	0.264	0.163	3.64838e-19	T-Cells
331	chr1-110209866-110210514	ENST00000469655	KCNC4	ENSG00000116396	protein_coding	exon	chr1-110211343-110212177	828	1.09901e-19	-0.255669	0.152	0.172	2.9837e-15	Fibroblasts
332	chr1-110338210-110339488	ENST00000618772	RBM15	ENSG00000162775	protein_coding	cds	chr1-110339406-110342268	0	3.02822e-58	0.847214	0.686	0.328	8.2213e-54	B-Cells
333	chr1-110338210-110339488	ENST00000618772	RBM15	ENSG00000162775	protein_coding	cds	chr1-110339406-110342268	0	5.36689e-33	-0.53591	0.254	0.412	1.45706e-28	Keratinocytes
334	chr1-110338210-110339488	ENST00000618772	RBM15	ENSG00000162775	protein_coding	cds	chr1-110339406-110342268	0	4.6616e-21	0.441118	0.47	0.338	1.26558e-16	T-Cells
335	chr1-110407362-110407906	ENST00000614544	LAMTOR5	ENSG00000134248	protein_coding	cds	chr1-110407586-110407866	0	5.32992e-06	0.66292	0.106	0.066	0.144702	Myeloid Cells
336	chr1-110407362-110407906	ENST00000614544	LAMTOR5	ENSG00000134248	protein_coding	cds	chr1-110407586-110407866	0	1.80283e-23	1.44166	0.192	0.061	4.8945e-19	B-Cells
337	chr1-110407362-110407906	ENST00000614544	LAMTOR5	ENSG00000134248	protein_coding	cds	chr1-110407586-110407866	0	0.000491613	0.902489	0.131	0.067	1	Melanocytes
338	chr1-11059363-11060416	ENST00000487300	SRM	ENSG00000116649	protein_coding	cds	chr1-11059225-11059434	0	1.68846e-06	0.354428	0.251	0.19	0.0458399	T-Cells
339	chr1-11059363-11060416	ENST00000487300	SRM	ENSG00000116649	protein_coding	cds	chr1-11059225-11059434	0	4.98299e-08	0.682371	0.362	0.185	0.00135283	B-Cells
340	chr1-110619447-110619666	ENST00000369770	KCNA2	ENSG00000177301	protein_coding	gap	chr1-110605723-110631394	0	5.36997e-44	2.26217	0.123	0.023	1.45789e-39	B-Cells
341	chr1-110963239-110964314	ENST00000369763	LRIF1	ENSG00000121931	protein_coding	cds	chr1-110963621-110963688	0	5.96518e-06	-0.406301	0.143	0.197	0.161949	Smooth Muscle
342	chr1-110963239-110964314	ENST00000369763	LRIF1	ENSG00000121931	protein_coding	cds	chr1-110963621-110963688	0	8.93077e-20	-0.663611	0.133	0.238	2.42462e-15	Keratinocytes
343	chr1-110963239-110964314	ENST00000369763	LRIF1	ENSG00000121931	protein_coding	cds	chr1-110963621-110963688	0	1.27473e-108	1.42342	0.539	0.176	3.46077e-104	B-Cells
344	chr1-110963239-110964314	ENST00000369763	LRIF1	ENSG00000121931	protein_coding	cds	chr1-110963621-110963688	0	6.75234e-21	0.685536	0.311	0.188	1.83319e-16	Myeloid Cells
345	chr1-110963239-110964314	ENST00000369763	LRIF1	ENSG00000121931	protein_coding	cds	chr1-110963621-110963688	0	0.00312809	0.601163	0.322	0.192	1	Mast Cells
346	chr1-110963239-110964314	ENST00000369763	LRIF1	ENSG00000121931	protein_coding	cds	chr1-110963621-110963688	0	3.48953e-28	0.707511	0.308	0.187	9.47372e-24	T-Cells
347	chr1-110963239-110964314	ENST00000369763	LRIF1	ENSG00000121931	protein_coding	cds	chr1-110963621-110963688	0	1.26778e-05	0.641773	0.323	0.192	0.344189	Melanocytes
348	chr1-110963239-110964314	ENST00000369763	LRIF1	ENSG00000121931	protein_coding	cds	chr1-110963621-110963688	0	5.87658e-27	-0.30717	0.17	0.198	1.59543e-22	Fibroblasts
349	chr1-110963239-110964314	ENST00000369763	LRIF1	ENSG00000121931	protein_coding	cds	chr1-110963621-110963688	0	5.96518e-06	-0.406301	0.143	0.197	0.161949	Smooth Muscle
350	chr1-110963239-110964314	ENST00000369763	LRIF1	ENSG00000121931	protein_coding	cds	chr1-110963621-110963688	0	8.93077e-20	-0.663611	0.133	0.238	2.42462e-15	Keratinocytes
351	chr1-110963239-110964314	ENST00000369763	LRIF1	ENSG00000121931	protein_coding	cds	chr1-110963621-110963688	0	1.27473e-108	1.42342	0.539	0.176	3.46077e-104	B-Cells
352	chr1-110963239-110964314	ENST00000369763	LRIF1	ENSG00000121931	protein_coding	cds	chr1-110963621-110963688	0	6.75234e-21	0.685536	0.311	0.188	1.83319e-16	Myeloid Cells
353	chr1-110963239-110964314	ENST00000369763	LRIF1	ENSG00000121931	protein_coding	cds	chr1-110963621-110963688	0	0.00312809	0.601163	0.322	0.192	1	Mast Cells
354	chr1-110963239-110964314	ENST00000369763	LRIF1	ENSG00000121931	protein_coding	cds	chr1-110963621-110963688	0	3.48953e-28	0.707511	0.308	0.187	9.47372e-24	T-Cells
355	chr1-110963239-110964314	ENST00000369763	LRIF1	ENSG00000121931	protein_coding	cds	chr1-110963621-110963688	0	1.26778e-05	0.641773	0.323	0.192	0.344189	Melanocytes
356	chr1-110963239-110964314	ENST00000369763	LRIF1	ENSG00000121931	protein_coding	cds	chr1-110963621-110963688	0	5.87658e-27	-0.30717	0.17	0.198	1.59543e-22	Fibroblasts
357	chr1-110963239-110964314	ENST00000369763	LRIF1	ENSG00000121931	protein_coding	cds	chr1-110963621-110963688	0	5.96518e-06	-0.406301	0.143	0.197	0.161949	Smooth Muscle
358	chr1-110963239-110964314	ENST00000369763	LRIF1	ENSG00000121931	protein_coding	cds	chr1-110963621-110963688	0	8.93077e-20	-0.663611	0.133	0.238	2.42462e-15	Keratinocytes
359	chr1-110963239-110964314	ENST00000369763	LRIF1	ENSG00000121931	protein_coding	cds	chr1-110963621-110963688	0	1.27473e-108	1.42342	0.539	0.176	3.46077e-104	B-Cells
360	chr1-110963239-110964314	ENST00000369763	LRIF1	ENSG00000121931	protein_coding	cds	chr1-110963621-110963688	0	6.75234e-21	0.685536	0.311	0.188	1.83319e-16	Myeloid Cells
361	chr1-110963239-110964314	ENST00000369763	LRIF1	ENSG00000121931	protein_coding	cds	chr1-110963621-110963688	0	0.00312809	0.601163	0.322	0.192	1	Mast Cells
362	chr1-110963239-110964314	ENST00000369763	LRIF1	ENSG00000121931	protein_coding	cds	chr1-110963621-110963688	0	3.48953e-28	0.707511	0.308	0.187	9.47372e-24	T-Cells
363	chr1-110963239-110964314	ENST00000369763	LRIF1	ENSG00000121931	protein_coding	cds	chr1-110963621-110963688	0	1.26778e-05	0.641773	0.323	0.192	0.344189	Melanocytes
364	chr1-110963239-110964314	ENST00000369763	LRIF1	ENSG00000121931	protein_coding	cds	chr1-110963621-110963688	0	5.87658e-27	-0.30717	0.17	0.198	1.59543e-22	Fibroblasts
365	chr1-11099383-11100015	ENST00000460196	EXOSC10	ENSG00000171824	protein_coding	cds	chr1-11099721-11099831	0	8.3845e-07	0.572633	0.116	0.076	0.0227631	T-Cells
366	chr1-11099383-11100015	ENST00000460196	EXOSC10	ENSG00000171824	protein_coding	cds	chr1-11099721-11099831	0	0.00543077	0.78628	0.152	0.074	1	B-Cells
367	chr1-11099383-11100015	ENST00000460196	EXOSC10	ENSG00000171824	protein_coding	cds	chr1-11099721-11099831	0	0.000145215	0.541313	0.114	0.076	1	Myeloid Cells
368	chr1-111139402-111140725	ENST00000545121	CEPT1	ENSG00000134255	protein_coding	utr	chr1-111139627-111139761	0	1.81826e-61	1.49168	0.375	0.116	4.9364e-57	B-Cells
369	chr1-111139402-111140725	ENST00000545121	CEPT1	ENSG00000134255	protein_coding	utr	chr1-111139627-111139761	0	1.30747e-07	0.558258	0.187	0.125	0.00354965	Myeloid Cells
370	chr1-111139402-111140725	ENST00000545121	CEPT1	ENSG00000134255	protein_coding	utr	chr1-111139627-111139761	0	0.00117459	-1.31366	0.059	0.129	1	Neuronal Cells
371	chr1-111139402-111140725	ENST00000545121	CEPT1	ENSG00000134255	protein_coding	utr	chr1-111139627-111139761	0	4.35015e-19	-0.835664	0.081	0.163	1.18102e-14	Keratinocytes
372	chr1-111139402-111140725	ENST00000545121	CEPT1	ENSG00000134255	protein_coding	utr	chr1-111139627-111139761	0	1.81826e-61	1.49168	0.375	0.116	4.9364e-57	B-Cells
373	chr1-111139402-111140725	ENST00000545121	CEPT1	ENSG00000134255	protein_coding	utr	chr1-111139627-111139761	0	1.30747e-07	0.558258	0.187	0.125	0.00354965	Myeloid Cells
374	chr1-111139402-111140725	ENST00000545121	CEPT1	ENSG00000134255	protein_coding	utr	chr1-111139627-111139761	0	0.00117459	-1.31366	0.059	0.129	1	Neuronal Cells
375	chr1-111139402-111140725	ENST00000545121	CEPT1	ENSG00000134255	protein_coding	utr	chr1-111139627-111139761	0	4.35015e-19	-0.835664	0.081	0.163	1.18102e-14	Keratinocytes
376	chr1-111203744-111204195	ENST00000473822	DENND2D	ENSG00000162777	protein_coding	gap	chr1-111202446-111204145	0	1.56441e-24	1.18381	0.12	0.053	4.24723e-20	T-Cells
377	chr1-111203744-111204195	ENST00000473822	DENND2D	ENSG00000162777	protein_coding	gap	chr1-111202446-111204145	0	1.8397e-88	2.2202	0.248	0.047	4.9946e-84	B-Cells
378	chr1-111203744-111204195	ENST00000473822	DENND2D	ENSG00000162777	protein_coding	gap	chr1-111202446-111204145	0	1.56441e-24	1.18381	0.12	0.053	4.24723e-20	T-Cells
379	chr1-111203744-111204195	ENST00000473822	DENND2D	ENSG00000162777	protein_coding	gap	chr1-111202446-111204145	0	1.8397e-88	2.2202	0.248	0.047	4.9946e-84	B-Cells
380	chr1-111216014-111216303	ENST00000445067	CHI3L2	ENSG00000064886	protein_coding	gap	chr1-111201386-111225943	0	1.34335e-84	2.77074	0.104	0.016	3.64707e-80	T-Cells
381	chr1-111216014-111216303	ENST00000445067	CHI3L2	ENSG00000064886	protein_coding	gap	chr1-111201386-111225943	0	8.09827e-246	4.34862	0.228	0.01	2.1986e-241	B-Cells
382	chr1-111216014-111216303	ENST00000445067	CHI3L2	ENSG00000064886	protein_coding	gap	chr1-111201386-111225943	0	1.34335e-84	2.77074	0.104	0.016	3.64707e-80	T-Cells
383	chr1-111216014-111216303	ENST00000445067	CHI3L2	ENSG00000064886	protein_coding	gap	chr1-111201386-111225943	0	8.09827e-246	4.34862	0.228	0.01	2.1986e-241	B-Cells
384	chr1-111346153-111346703	ENST00000369738	PIFO	ENSG00000173947	protein_coding	cds	chr1-111346653-111346671	0	1.30615e-116	2.4673	0.273	0.044	3.54607e-112	B-Cells
385	chr1-111346153-111346703	ENST00000369738	PIFO	ENSG00000173947	protein_coding	cds	chr1-111346653-111346671	0	1.53398e-05	1.28897	0.145	0.054	0.416459	Mast Cells
386	chr1-111448511-111449585	ENST00000483994	ATP5F1	ENSG00000116459	protein_coding	cds	chr1-111449542-111449581	0	5.97443e-09	0.484472	0.205	0.144	0.0001622	T-Cells
387	chr1-111448511-111449585	ENST00000483994	ATP5F1	ENSG00000116459	protein_coding	cds	chr1-111449542-111449581	0	2.46861e-16	0.959681	0.317	0.138	6.70202e-12	B-Cells
388	chr1-111448511-111449585	ENST00000483994	ATP5F1	ENSG00000116459	protein_coding	cds	chr1-111449542-111449581	0	3.90669e-05	0.432841	0.199	0.144	1	Myeloid Cells
389	chr1-111448511-111449585	ENST00000483994	ATP5F1	ENSG00000116459	protein_coding	cds	chr1-111449542-111449581	0	9.41861e-09	-0.628444	0.103	0.179	0.000255706	Keratinocytes
390	chr1-111507446-111508442	ENST00000443498	TMIGD3	ENSG00000121933	protein_coding	gap	chr1-111488868-111563845	0	5.67372e-102	2.0394	0.334	0.072	1.54036e-97	B-Cells
391	chr1-111507446-111508442	ENST00000443498	TMIGD3	ENSG00000121933	protein_coding	gap	chr1-111488868-111563845	0	9.20028e-70	1.61575	0.228	0.077	2.49778e-65	Myeloid Cells
392	chr1-111507446-111508442	ENST00000443498	TMIGD3	ENSG00000121933	protein_coding	gap	chr1-111488868-111563845	0	4.63179e-08	0.605849	0.123	0.082	0.00125749	T-Cells
393	chr1-111507446-111508442	ENST00000443498	TMIGD3	ENSG00000121933	protein_coding	gap	chr1-111488868-111563845	0	8.02675e-06	0.359441	0.103	0.082	0.217918	Endothelial Cells
394	chr1-111507446-111508442	ENST00000443498	TMIGD3	ENSG00000121933	protein_coding	gap	chr1-111488868-111563845	0	0.000696381	0.972328	0.18	0.083	1	Mast Cells
395	chr1-111507446-111508442	ENST00000443498	TMIGD3	ENSG00000121933	protein_coding	gap	chr1-111488868-111563845	0	8.7283e-112	-1.96545	0.029	0.125	2.36965e-107	Keratinocytes
396	chr1-111507446-111508442	ENST00000443498	TMIGD3	ENSG00000121933	protein_coding	gap	chr1-111488868-111563845	0	5.67372e-102	2.0394	0.334	0.072	1.54036e-97	B-Cells
397	chr1-111507446-111508442	ENST00000443498	TMIGD3	ENSG00000121933	protein_coding	gap	chr1-111488868-111563845	0	9.20028e-70	1.61575	0.228	0.077	2.49778e-65	Myeloid Cells
398	chr1-111507446-111508442	ENST00000443498	TMIGD3	ENSG00000121933	protein_coding	gap	chr1-111488868-111563845	0	4.63179e-08	0.605849	0.123	0.082	0.00125749	T-Cells
399	chr1-111507446-111508442	ENST00000443498	TMIGD3	ENSG00000121933	protein_coding	gap	chr1-111488868-111563845	0	8.02675e-06	0.359441	0.103	0.082	0.217918	Endothelial Cells
400	chr1-111507446-111508442	ENST00000443498	TMIGD3	ENSG00000121933	protein_coding	gap	chr1-111488868-111563845	0	0.000696381	0.972328	0.18	0.083	1	Mast Cells
401	chr1-111507446-111508442	ENST00000443498	TMIGD3	ENSG00000121933	protein_coding	gap	chr1-111488868-111563845	0	8.7283e-112	-1.96545	0.029	0.125	2.36965e-107	Keratinocytes
402	chr1-111507446-111508442	ENST00000443498	TMIGD3	ENSG00000121933	protein_coding	gap	chr1-111488868-111563845	0	5.67372e-102	2.0394	0.334	0.072	1.54036e-97	B-Cells
403	chr1-111507446-111508442	ENST00000443498	TMIGD3	ENSG00000121933	protein_coding	gap	chr1-111488868-111563845	0	9.20028e-70	1.61575	0.228	0.077	2.49778e-65	Myeloid Cells
404	chr1-111507446-111508442	ENST00000443498	TMIGD3	ENSG00000121933	protein_coding	gap	chr1-111488868-111563845	0	4.63179e-08	0.605849	0.123	0.082	0.00125749	T-Cells
405	chr1-111507446-111508442	ENST00000443498	TMIGD3	ENSG00000121933	protein_coding	gap	chr1-111488868-111563845	0	8.02675e-06	0.359441	0.103	0.082	0.217918	Endothelial Cells
406	chr1-111507446-111508442	ENST00000443498	TMIGD3	ENSG00000121933	protein_coding	gap	chr1-111488868-111563845	0	0.000696381	0.972328	0.18	0.083	1	Mast Cells
407	chr1-111507446-111508442	ENST00000443498	TMIGD3	ENSG00000121933	protein_coding	gap	chr1-111488868-111563845	0	8.7283e-112	-1.96545	0.029	0.125	2.36965e-107	Keratinocytes
408	chr1-1115794-1116606	ENST00000480643	C1orf159	ENSG00000131591	protein_coding	utr	chr1-1116060-1116089	0	9.07718e-06	0.382452	0.279	0.204	0.246436	Myeloid Cells
409	chr1-1115794-1116606	ENST00000480643	C1orf159	ENSG00000131591	protein_coding	utr	chr1-1116060-1116089	0	1.30491e-33	0.737203	0.337	0.2	3.5427e-29	T-Cells
410	chr1-1115794-1116606	ENST00000480643	C1orf159	ENSG00000131591	protein_coding	utr	chr1-1116060-1116089	0	7.86292e-52	1.11523	0.495	0.192	2.1347e-47	B-Cells
411	chr1-1115794-1116606	ENST00000480643	C1orf159	ENSG00000131591	protein_coding	utr	chr1-1116060-1116089	0	2.8864e-42	-0.816088	0.132	0.262	7.83629e-38	Keratinocytes
412	chr1-1115794-1116606	ENST00000480643	C1orf159	ENSG00000131591	protein_coding	utr	chr1-1116060-1116089	0	9.07718e-06	0.382452	0.279	0.204	0.246436	Myeloid Cells
413	chr1-1115794-1116606	ENST00000480643	C1orf159	ENSG00000131591	protein_coding	utr	chr1-1116060-1116089	0	1.30491e-33	0.737203	0.337	0.2	3.5427e-29	T-Cells
414	chr1-1115794-1116606	ENST00000480643	C1orf159	ENSG00000131591	protein_coding	utr	chr1-1116060-1116089	0	7.86292e-52	1.11523	0.495	0.192	2.1347e-47	B-Cells
415	chr1-1115794-1116606	ENST00000480643	C1orf159	ENSG00000131591	protein_coding	utr	chr1-1116060-1116089	0	2.8864e-42	-0.816088	0.132	0.262	7.83629e-38	Keratinocytes
416	chr1-111592366-111593252	ENST00000356415	RAP1A	ENSG00000116473	protein_coding	gap	chr1-111542510-111691333	0	3.38399e-61	1.04999	0.175	0.085	9.18721e-57	Endothelial Cells
417	chr1-111592366-111593252	ENST00000356415	RAP1A	ENSG00000116473	protein_coding	gap	chr1-111542510-111691333	0	2.78772e-07	0.903677	0.186	0.094	0.00756839	Lymphatic Endothelial Cells
418	chr1-111592366-111593252	ENST00000356415	RAP1A	ENSG00000116473	protein_coding	gap	chr1-111542510-111691333	0	7.53872e-06	0.47527	0.135	0.094	0.204669	T-Cells
419	chr1-111592366-111593252	ENST00000356415	RAP1A	ENSG00000116473	protein_coding	gap	chr1-111542510-111691333	0	3.38399e-61	1.04999	0.175	0.085	9.18721e-57	Endothelial Cells
420	chr1-111592366-111593252	ENST00000356415	RAP1A	ENSG00000116473	protein_coding	gap	chr1-111542510-111691333	0	2.78772e-07	0.903677	0.186	0.094	0.00756839	Lymphatic Endothelial Cells
421	chr1-111592366-111593252	ENST00000356415	RAP1A	ENSG00000116473	protein_coding	gap	chr1-111542510-111691333	0	7.53872e-06	0.47527	0.135	0.094	0.204669	T-Cells
422	chr1-111619564-111620540	ENST00000433097	RAP1A	ENSG00000116473	protein_coding	utr	chr1-111619777-111619934	0	1.64252e-08	-0.547614	0.133	0.22	0.000445929	Keratinocytes
423	chr1-111619564-111620540	ENST00000433097	RAP1A	ENSG00000116473	protein_coding	utr	chr1-111619777-111619934	0	3.77226e-07	0.694673	0.346	0.175	0.0102413	B-Cells
424	chr1-111755048-111756253	ENST00000533164	DDX20	ENSG00000064703	protein_coding	cds	chr1-111755925-111756225	0	6.81517e-08	0.445575	0.282	0.197	0.00185025	Myeloid Cells
425	chr1-111755048-111756253	ENST00000533164	DDX20	ENSG00000064703	protein_coding	cds	chr1-111755925-111756225	0	2.33349e-12	0.478578	0.279	0.196	6.33519e-08	T-Cells
426	chr1-111755048-111756253	ENST00000533164	DDX20	ENSG00000064703	protein_coding	cds	chr1-111755925-111756225	0	3.99217e-10	-0.556723	0.144	0.242	1.08383e-05	Keratinocytes
427	chr1-111755048-111756253	ENST00000533164	DDX20	ENSG00000064703	protein_coding	cds	chr1-111755925-111756225	0	1.51072e-48	1.10812	0.48	0.187	4.10146e-44	B-Cells
428	chr1-112464521-112464886	ENST00000607039	CTTNBP2NL	ENSG00000143079	protein_coding	exon	chr1-112462555-112463456	1064	0	2.78443	0.111	0.019	0	Keratinocytes
429	chr1-112465989-112466470	ENST00000256640	WNT2B	ENSG00000134245	protein_coding	exon	chr1-112466541-112467591	70	0.000162086	1.03833	0.17	0.077	1	Mast Cells
430	chr1-112465989-112466470	ENST00000256640	WNT2B	ENSG00000134245	protein_coding	exon	chr1-112466541-112467591	70	3.91017e-18	0.995154	0.15	0.075	1.06157e-13	Myeloid Cells
431	chr1-112465989-112466470	ENST00000256640	WNT2B	ENSG00000134245	protein_coding	exon	chr1-112466541-112467591	70	8.34971e-17	1.24106	0.198	0.072	2.26686e-12	B-Cells
432	chr1-112465989-112466470	ENST00000256640	WNT2B	ENSG00000134245	protein_coding	exon	chr1-112466541-112467591	70	0.0019681	0.790108	0.135	0.077	1	Melanocytes
433	chr1-112465989-112466470	ENST00000256640	WNT2B	ENSG00000134245	protein_coding	exon	chr1-112466541-112467591	70	0.000162086	1.03833	0.17	0.077	1	Mast Cells
434	chr1-112465989-112466470	ENST00000256640	WNT2B	ENSG00000134245	protein_coding	exon	chr1-112466541-112467591	70	3.91017e-18	0.995154	0.15	0.075	1.06157e-13	Myeloid Cells
435	chr1-112465989-112466470	ENST00000256640	WNT2B	ENSG00000134245	protein_coding	exon	chr1-112466541-112467591	70	8.34971e-17	1.24106	0.198	0.072	2.26686e-12	B-Cells
436	chr1-112465989-112466470	ENST00000256640	WNT2B	ENSG00000134245	protein_coding	exon	chr1-112466541-112467591	70	0.0019681	0.790108	0.135	0.077	1	Melanocytes
437	chr1-112618595-112619953	ENST00000490715	ST7L	ENSG00000007341	protein_coding	cds	chr1-112618909-112619113	0	2.2398e-27	1.1752	0.314	0.119	6.08083e-23	B-Cells
438	chr1-112618595-112619953	ENST00000490715	ST7L	ENSG00000007341	protein_coding	cds	chr1-112618909-112619113	0	4.04622e-05	-0.478561	0.092	0.131	1	Smooth Muscle
439	chr1-112618595-112619953	ENST00000490715	ST7L	ENSG00000007341	protein_coding	cds	chr1-112618909-112619113	0	1.3685e-07	0.478794	0.178	0.126	0.00371533	T-Cells
440	chr1-112618595-112619953	ENST00000490715	ST7L	ENSG00000007341	protein_coding	cds	chr1-112618909-112619113	0	9.24615e-05	0.448166	0.175	0.126	1	Myeloid Cells
441	chr1-11262238-11262924	ENST00000361445	MTOR	ENSG00000198793	protein_coding	utr	chr1-11262445-11262507	0	1.49534e-09	0.480309	0.216	0.154	4.05969e-05	T-Cells
442	chr1-11262238-11262924	ENST00000361445	MTOR	ENSG00000198793	protein_coding	utr	chr1-11262445-11262507	0	2.42657e-14	0.858624	0.328	0.148	6.58789e-10	B-Cells
443	chr1-11262238-11262924	ENST00000361445	MTOR	ENSG00000198793	protein_coding	utr	chr1-11262445-11262507	0	0.00106383	0.569182	0.195	0.157	1	Neuronal Cells
444	chr1-11262238-11262924	ENST00000361445	MTOR	ENSG00000198793	protein_coding	utr	chr1-11262445-11262507	0	3.33778e-05	0.411294	0.214	0.154	0.906175	Myeloid Cells
445	chr1-112700688-112700963	ENST00000413052	MOV10	ENSG00000155363	protein_coding	utr	chr1-112700508-112700746	0	2.73176e-159	1.93507	0.165	0.046	7.41646e-155	Endothelial Cells
446	chr1-112700688-112700963	ENST00000413052	MOV10	ENSG00000155363	protein_coding	utr	chr1-112700508-112700746	0	0.000201812	1.02149	0.109	0.06	1	Neuronal Cells
447	chr1-112700688-112700963	ENST00000413052	MOV10	ENSG00000155363	protein_coding	utr	chr1-112700508-112700746	0	1.28826e-05	0.9908	0.121	0.059	0.34975	Lymphatic Endothelial Cells
448	chr1-112704907-112705237	ENST00000606505	RP11-426L16.10	ENSG00000271810	protein_coding	cds	chr1-112705100-112705168	0	3.58243e-49	1.0949	0.131	0.063	9.72593e-45	Endothelial Cells
449	chr1-112704907-112705237	ENST00000606505	RP11-426L16.10	ENSG00000271810	protein_coding	cds	chr1-112705100-112705168	0	0.000546812	0.524432	0.104	0.07	1	Myeloid Cells
450	chr1-112706992-112707498	ENST00000528831	RHOC	ENSG00000155366	protein_coding	utr	chr1-112707078-112707159	0	4.71626e-28	0.643429	0.182	0.12	1.28042e-23	Endothelial Cells
451	chr1-112706992-112707498	ENST00000528831	RHOC	ENSG00000155366	protein_coding	utr	chr1-112707078-112707159	0	8.18825e-28	-0.897582	0.078	0.162	2.22303e-23	Keratinocytes
452	chr1-112706992-112707498	ENST00000528831	RHOC	ENSG00000155366	protein_coding	utr	chr1-112707078-112707159	0	2.317e-05	0.282111	0.145	0.126	0.629043	Smooth Muscle
453	chr1-112715133-112715654	ENST00000482367	PPM1J	ENSG00000155367	protein_coding	cds	chr1-112714976-112715301	0	3.37644e-13	0.677726	0.415	0.209	9.16669e-09	B-Cells
454	chr1-112715133-112715654	ENST00000482367	PPM1J	ENSG00000155367	protein_coding	cds	chr1-112714976-112715301	0	0.00084802	-0.278374	0.18	0.222	1	Smooth Muscle
455	chr1-112715133-112715654	ENST00000482367	PPM1J	ENSG00000155367	protein_coding	cds	chr1-112714976-112715301	0	5.61064e-30	-0.344063	0.191	0.225	1.52323e-25	Fibroblasts
456	chr1-11272730-11273775	ENST00000376810	UBIAD1	ENSG00000120942	protein_coding	cds	chr1-11273532-11274060	0	0.000117028	0.299659	0.237	0.187	1	T-Cells
457	chr1-11272730-11273775	ENST00000376810	UBIAD1	ENSG00000120942	protein_coding	cds	chr1-11273532-11274060	0	8.14821e-13	0.769176	0.375	0.18	2.21216e-08	B-Cells
458	chr1-11272730-11273775	ENST00000376810	UBIAD1	ENSG00000120942	protein_coding	cds	chr1-11273532-11274060	0	0.00292052	0.298037	0.241	0.187	1	Myeloid Cells
459	chr1-112955359-112956736	ENST00000538576	SLC16A1	ENSG00000155380	protein_coding	utr	chr1-112955276-112956063	0	8.42667e-47	-1.4131	0.064	0.166	2.28776e-42	Secretory Cells
460	chr1-112955359-112956736	ENST00000538576	SLC16A1	ENSG00000155380	protein_coding	utr	chr1-112955276-112956063	0	3.49484e-17	0.550919	0.224	0.15	9.48815e-13	Fibroblasts
461	chr1-112955359-112956736	ENST00000538576	SLC16A1	ENSG00000155380	protein_coding	utr	chr1-112955276-112956063	0	1.86453e-19	0.976755	0.352	0.152	5.062e-15	B-Cells
462	chr1-112955359-112956736	ENST00000538576	SLC16A1	ENSG00000155380	protein_coding	utr	chr1-112955276-112956063	0	7.42478e-07	0.473763	0.228	0.158	0.0201575	Myeloid Cells
463	chr1-112955359-112956736	ENST00000538576	SLC16A1	ENSG00000155380	protein_coding	utr	chr1-112955276-112956063	0	5.9538e-23	-0.784546	0.106	0.202	1.6164e-18	Keratinocytes
464	chr1-112955359-112956736	ENST00000538576	SLC16A1	ENSG00000155380	protein_coding	utr	chr1-112955276-112956063	0	1.51193e-10	0.499789	0.223	0.158	4.10475e-06	T-Cells
465	chr1-112955359-112956736	ENST00000538576	SLC16A1	ENSG00000155380	protein_coding	utr	chr1-112955276-112956063	0	8.42667e-47	-1.4131	0.064	0.166	2.28776e-42	Secretory Cells
466	chr1-112955359-112956736	ENST00000538576	SLC16A1	ENSG00000155380	protein_coding	utr	chr1-112955276-112956063	0	3.49484e-17	0.550919	0.224	0.15	9.48815e-13	Fibroblasts
467	chr1-112955359-112956736	ENST00000538576	SLC16A1	ENSG00000155380	protein_coding	utr	chr1-112955276-112956063	0	1.86453e-19	0.976755	0.352	0.152	5.062e-15	B-Cells
468	chr1-112955359-112956736	ENST00000538576	SLC16A1	ENSG00000155380	protein_coding	utr	chr1-112955276-112956063	0	7.42478e-07	0.473763	0.228	0.158	0.0201575	Myeloid Cells
469	chr1-112955359-112956736	ENST00000538576	SLC16A1	ENSG00000155380	protein_coding	utr	chr1-112955276-112956063	0	5.9538e-23	-0.784546	0.106	0.202	1.6164e-18	Keratinocytes
470	chr1-112955359-112956736	ENST00000538576	SLC16A1	ENSG00000155380	protein_coding	utr	chr1-112955276-112956063	0	1.51193e-10	0.499789	0.223	0.158	4.10475e-06	T-Cells
471	chr1-113072591-113073671	ENST00000361127	LRIG2	ENSG00000198799	protein_coding	cds	chr1-113073407-113073645	0	0.00195287	-0.469078	0.132	0.207	1	Keratinocytes
472	chr1-113072591-113073671	ENST00000361127	LRIG2	ENSG00000198799	protein_coding	cds	chr1-113073407-113073645	0	0.000849131	-0.352337	0.145	0.176	1	Lymphatic Endothelial Cells
473	chr1-113072591-113073671	ENST00000361127	LRIG2	ENSG00000198799	protein_coding	cds	chr1-113073407-113073645	0	2.21928e-05	0.401108	0.238	0.173	0.602513	Myeloid Cells
474	chr1-113072591-113073671	ENST00000361127	LRIG2	ENSG00000198799	protein_coding	cds	chr1-113073407-113073645	0	0.00429809	0.362396	0.228	0.173	1	Secretory Cells
475	chr1-113072591-113073671	ENST00000361127	LRIG2	ENSG00000198799	protein_coding	cds	chr1-113073407-113073645	0	6.25114e-15	0.85318	0.362	0.166	1.69712e-10	B-Cells
476	chr1-113072591-113073671	ENST00000361127	LRIG2	ENSG00000198799	protein_coding	cds	chr1-113073407-113073645	0	8.86586e-06	0.352564	0.23	0.173	0.240699	T-Cells
477	chr1-1136394-1137063	ENST00000416774	LINC01342	ENSG00000223823	lincRNA	exon	chr1-1137017-1137110	0	1.62712e-98	3.23578	0.148	0.014	4.41746e-94	B-Cells
478	chr1-113758863-113759974	ENST00000446739	PHTF1	ENSG00000116793	protein_coding	utr	chr1-113758704-113759158	0	2.50141e-07	1.02148	0.201	0.085	0.00679108	B-Cells
479	chr1-113758863-113759974	ENST00000446739	PHTF1	ENSG00000116793	protein_coding	utr	chr1-113758704-113759158	0	4.58246e-12	0.800159	0.153	0.088	1.24409e-07	Myeloid Cells
480	chr1-113758863-113759974	ENST00000446739	PHTF1	ENSG00000116793	protein_coding	utr	chr1-113758704-113759158	0	7.61777e-46	-1.31644	0.045	0.124	2.06815e-41	Keratinocytes
481	chr1-113758863-113759974	ENST00000446739	PHTF1	ENSG00000116793	protein_coding	utr	chr1-113758704-113759158	0	0.000205009	0.473911	0.121	0.085	1	Fibroblasts
482	chr1-113758863-113759974	ENST00000446739	PHTF1	ENSG00000116793	protein_coding	utr	chr1-113758704-113759158	0	1.03857e-14	0.559688	0.124	0.087	2.81961e-10	Endothelial Cells
483	chr1-113758863-113759974	ENST00000446739	PHTF1	ENSG00000116793	protein_coding	utr	chr1-113758704-113759158	0	1.06002e-05	1.11031	0.212	0.09	0.287785	Mast Cells
484	chr1-113758863-113759974	ENST00000446739	PHTF1	ENSG00000116793	protein_coding	utr	chr1-113758704-113759158	0	0.00812617	0.332579	0.114	0.09	1	T-Cells
485	chr1-113758863-113759974	ENST00000446739	PHTF1	ENSG00000116793	protein_coding	utr	chr1-113758704-113759158	0	2.50141e-07	1.02148	0.201	0.085	0.00679108	B-Cells
486	chr1-113758863-113759974	ENST00000446739	PHTF1	ENSG00000116793	protein_coding	utr	chr1-113758704-113759158	0	4.58246e-12	0.800159	0.153	0.088	1.24409e-07	Myeloid Cells
487	chr1-113758863-113759974	ENST00000446739	PHTF1	ENSG00000116793	protein_coding	utr	chr1-113758704-113759158	0	7.61777e-46	-1.31644	0.045	0.124	2.06815e-41	Keratinocytes
488	chr1-113758863-113759974	ENST00000446739	PHTF1	ENSG00000116793	protein_coding	utr	chr1-113758704-113759158	0	0.000205009	0.473911	0.121	0.085	1	Fibroblasts
489	chr1-113758863-113759974	ENST00000446739	PHTF1	ENSG00000116793	protein_coding	utr	chr1-113758704-113759158	0	1.03857e-14	0.559688	0.124	0.087	2.81961e-10	Endothelial Cells
490	chr1-113758863-113759974	ENST00000446739	PHTF1	ENSG00000116793	protein_coding	utr	chr1-113758704-113759158	0	1.06002e-05	1.11031	0.212	0.09	0.287785	Mast Cells
491	chr1-113758863-113759974	ENST00000446739	PHTF1	ENSG00000116793	protein_coding	utr	chr1-113758704-113759158	0	0.00812617	0.332579	0.114	0.09	1	T-Cells
492	chr1-113758863-113759974	ENST00000446739	PHTF1	ENSG00000116793	protein_coding	utr	chr1-113758704-113759158	0	2.50141e-07	1.02148	0.201	0.085	0.00679108	B-Cells
493	chr1-113758863-113759974	ENST00000446739	PHTF1	ENSG00000116793	protein_coding	utr	chr1-113758704-113759158	0	4.58246e-12	0.800159	0.153	0.088	1.24409e-07	Myeloid Cells
494	chr1-113758863-113759974	ENST00000446739	PHTF1	ENSG00000116793	protein_coding	utr	chr1-113758704-113759158	0	7.61777e-46	-1.31644	0.045	0.124	2.06815e-41	Keratinocytes
495	chr1-113758863-113759974	ENST00000446739	PHTF1	ENSG00000116793	protein_coding	utr	chr1-113758704-113759158	0	0.000205009	0.473911	0.121	0.085	1	Fibroblasts
496	chr1-113758863-113759974	ENST00000446739	PHTF1	ENSG00000116793	protein_coding	utr	chr1-113758704-113759158	0	1.03857e-14	0.559688	0.124	0.087	2.81961e-10	Endothelial Cells
497	chr1-113758863-113759974	ENST00000446739	PHTF1	ENSG00000116793	protein_coding	utr	chr1-113758704-113759158	0	1.06002e-05	1.11031	0.212	0.09	0.287785	Mast Cells
498	chr1-113758863-113759974	ENST00000446739	PHTF1	ENSG00000116793	protein_coding	utr	chr1-113758704-113759158	0	0.00812617	0.332579	0.114	0.09	1	T-Cells
499	chr1-113811535-113812659	ENST00000616024	RSBN1	ENSG00000081019	protein_coding	cds	chr1-113812248-113812268	0	7.60624e-18	0.552741	0.304	0.205	2.06502e-13	T-Cells
500	chr1-113811535-113812659	ENST00000616024	RSBN1	ENSG00000081019	protein_coding	cds	chr1-113812248-113812268	0	0.000788172	0.31315	0.27	0.208	1	Myeloid Cells
501	chr1-113811535-113812659	ENST00000616024	RSBN1	ENSG00000081019	protein_coding	cds	chr1-113812248-113812268	0	9.55536e-39	1.01954	0.475	0.197	2.59418e-34	B-Cells
502	chr1-113811535-113812659	ENST00000616024	RSBN1	ENSG00000081019	protein_coding	cds	chr1-113812248-113812268	0	8.87976e-26	-0.69682	0.142	0.261	2.41077e-21	Keratinocytes
503	chr1-113811535-113812659	ENST00000616024	RSBN1	ENSG00000081019	protein_coding	cds	chr1-113812248-113812268	0	7.60624e-18	0.552741	0.304	0.205	2.06502e-13	T-Cells
504	chr1-113811535-113812659	ENST00000616024	RSBN1	ENSG00000081019	protein_coding	cds	chr1-113812248-113812268	0	0.000788172	0.31315	0.27	0.208	1	Myeloid Cells
505	chr1-113811535-113812659	ENST00000616024	RSBN1	ENSG00000081019	protein_coding	cds	chr1-113812248-113812268	0	9.55536e-39	1.01954	0.475	0.197	2.59418e-34	B-Cells
506	chr1-113811535-113812659	ENST00000616024	RSBN1	ENSG00000081019	protein_coding	cds	chr1-113812248-113812268	0	8.87976e-26	-0.69682	0.142	0.261	2.41077e-21	Keratinocytes
507	chr1-113904408-113905415	ENST00000432415	AP4B1	ENSG00000134262	protein_coding	cds	chr1-113904605-113904717	0	2.44942e-11	0.277354	0.302	0.254	6.64993e-07	Endothelial Cells
508	chr1-113904408-113905415	ENST00000432415	AP4B1	ENSG00000134262	protein_coding	cds	chr1-113904605-113904717	0	5.72631e-10	0.371521	0.335	0.256	1.55464e-05	T-Cells
509	chr1-113904408-113905415	ENST00000432415	AP4B1	ENSG00000134262	protein_coding	cds	chr1-113904605-113904717	0	1.33301e-07	0.376444	0.344	0.256	0.00361899	Myeloid Cells
510	chr1-113904408-113905415	ENST00000432415	AP4B1	ENSG00000134262	protein_coding	cds	chr1-113904605-113904717	0	3.35221e-23	0.772835	0.508	0.247	9.10091e-19	B-Cells
511	chr1-113904408-113905415	ENST00000432415	AP4B1	ENSG00000134262	protein_coding	cds	chr1-113904605-113904717	0	4.3047e-31	-0.63281	0.183	0.316	1.16868e-26	Keratinocytes
512	chr1-113929038-113930313	ENST00000626993	HIPK1	ENSG00000163349	protein_coding	utr	chr1-113929374-113929532	0	2.45742e-18	0.918901	0.367	0.163	6.67164e-14	B-Cells
513	chr1-113929038-113930313	ENST00000626993	HIPK1	ENSG00000163349	protein_coding	utr	chr1-113929374-113929532	0	0.00596897	-0.285145	0.14	0.175	1	Smooth Muscle
514	chr1-113929038-113930313	ENST00000626993	HIPK1	ENSG00000163349	protein_coding	utr	chr1-113929374-113929532	0	7.26633e-05	0.325841	0.219	0.17	1	T-Cells
515	chr1-113929038-113930313	ENST00000626993	HIPK1	ENSG00000163349	protein_coding	utr	chr1-113929374-113929532	0	6.24463e-05	0.391322	0.23	0.17	1	Myeloid Cells
516	chr1-1144126-1144616	ENST00000416774	LINC01342	ENSG00000223823	lincRNA	exon	chr1-1142739-1144056	69	4.23037e-55	2.4914	0.13	0.021	1.1485e-50	B-Cells
517	chr1-114510399-114511561	ENST00000369543	TRIM33	ENSG00000197323	protein_coding	cds	chr1-114510551-114511076	0	5.87822e-17	0.604156	0.252	0.167	1.59588e-12	T-Cells
518	chr1-114510399-114511561	ENST00000369543	TRIM33	ENSG00000197323	protein_coding	cds	chr1-114510551-114511076	0	0.000193251	0.377298	0.227	0.169	1	Myeloid Cells
519	chr1-114510399-114511561	ENST00000369543	TRIM33	ENSG00000197323	protein_coding	cds	chr1-114510551-114511076	0	4.54698e-14	0.873578	0.356	0.162	1.23446e-09	B-Cells
520	chr1-114510399-114511561	ENST00000369543	TRIM33	ENSG00000197323	protein_coding	cds	chr1-114510551-114511076	0	0.00554243	-0.4891	0.128	0.203	1	Keratinocytes
521	chr1-114510399-114511561	ENST00000369543	TRIM33	ENSG00000197323	protein_coding	cds	chr1-114510551-114511076	0	5.87822e-17	0.604156	0.252	0.167	1.59588e-12	T-Cells
522	chr1-114510399-114511561	ENST00000369543	TRIM33	ENSG00000197323	protein_coding	cds	chr1-114510551-114511076	0	0.000193251	0.377298	0.227	0.169	1	Myeloid Cells
523	chr1-114510399-114511561	ENST00000369543	TRIM33	ENSG00000197323	protein_coding	cds	chr1-114510551-114511076	0	4.54698e-14	0.873578	0.356	0.162	1.23446e-09	B-Cells
524	chr1-114510399-114511561	ENST00000369543	TRIM33	ENSG00000197323	protein_coding	cds	chr1-114510551-114511076	0	0.00554243	-0.4891	0.128	0.203	1	Keratinocytes
525	chr1-114581361-114581872	ENST00000369541	BCAS2	ENSG00000116752	protein_coding	cds	chr1-114581499-114581591	0	3.27092e-06	0.564443	0.153	0.102	0.0888022	Myeloid Cells
526	chr1-114581361-114581872	ENST00000369541	BCAS2	ENSG00000116752	protein_coding	cds	chr1-114581499-114581591	0	4.64157e-22	-0.983627	0.061	0.136	1.26014e-17	Keratinocytes
527	chr1-114581361-114581872	ENST00000369541	BCAS2	ENSG00000116752	protein_coding	cds	chr1-114581499-114581591	0	5.48778e-24	0.899072	0.184	0.1	1.48988e-19	T-Cells
528	chr1-114581361-114581872	ENST00000369541	BCAS2	ENSG00000116752	protein_coding	cds	chr1-114581499-114581591	0	1.84622e-70	1.68716	0.339	0.092	5.01229e-66	B-Cells
529	chr1-114581361-114581872	ENST00000369541	BCAS2	ENSG00000116752	protein_coding	cds	chr1-114581499-114581591	0	3.27092e-06	0.564443	0.153	0.102	0.0888022	Myeloid Cells
530	chr1-114581361-114581872	ENST00000369541	BCAS2	ENSG00000116752	protein_coding	cds	chr1-114581499-114581591	0	4.64157e-22	-0.983627	0.061	0.136	1.26014e-17	Keratinocytes
531	chr1-114581361-114581872	ENST00000369541	BCAS2	ENSG00000116752	protein_coding	cds	chr1-114581499-114581591	0	5.48778e-24	0.899072	0.184	0.1	1.48988e-19	T-Cells
532	chr1-114581361-114581872	ENST00000369541	BCAS2	ENSG00000116752	protein_coding	cds	chr1-114581499-114581591	0	1.84622e-70	1.68716	0.339	0.092	5.01229e-66	B-Cells
533	chr1-114716329-114716915	ENST00000610726	CSDE1	ENSG00000009307	protein_coding	utr	chr1-114716914-114718168	0	4.01255e-11	0.660292	0.15	0.093	1.08937e-06	T-Cells
534	chr1-114716329-114716915	ENST00000610726	CSDE1	ENSG00000009307	protein_coding	utr	chr1-114716914-114718168	0	9.78251e-10	0.976429	0.21	0.09	2.65585e-05	B-Cells
535	chr1-114716329-114716915	ENST00000610726	CSDE1	ENSG00000009307	protein_coding	utr	chr1-114716914-114718168	0	4.01255e-11	0.660292	0.15	0.093	1.08937e-06	T-Cells
536	chr1-114716329-114716915	ENST00000610726	CSDE1	ENSG00000009307	protein_coding	utr	chr1-114716914-114718168	0	9.78251e-10	0.976429	0.21	0.09	2.65585e-05	B-Cells
537	chr1-114757023-114758205	ENST00000610726	CSDE1	ENSG00000009307	protein_coding	utr	chr1-114757925-114758050	0	2.74127e-22	-0.290502	0.141	0.161	7.44228e-18	Fibroblasts
538	chr1-114757023-114758205	ENST00000610726	CSDE1	ENSG00000009307	protein_coding	utr	chr1-114757925-114758050	0	0.000149754	0.329875	0.2	0.155	1	T-Cells
539	chr1-114757023-114758205	ENST00000610726	CSDE1	ENSG00000009307	protein_coding	utr	chr1-114757925-114758050	0	1.41073e-15	0.677825	0.248	0.153	3.83e-11	Myeloid Cells
540	chr1-114757023-114758205	ENST00000610726	CSDE1	ENSG00000009307	protein_coding	utr	chr1-114757925-114758050	0	0.00986618	0.635569	0.262	0.156	1	Mast Cells
541	chr1-114757023-114758205	ENST00000610726	CSDE1	ENSG00000009307	protein_coding	utr	chr1-114757925-114758050	0	4.24318e-37	1.15994	0.382	0.146	1.15198e-32	B-Cells
542	chr1-114757023-114758205	ENST00000610726	CSDE1	ENSG00000009307	protein_coding	utr	chr1-114757925-114758050	0	2.74127e-22	-0.290502	0.141	0.161	7.44228e-18	Fibroblasts
543	chr1-114757023-114758205	ENST00000610726	CSDE1	ENSG00000009307	protein_coding	utr	chr1-114757925-114758050	0	0.000149754	0.329875	0.2	0.155	1	T-Cells
544	chr1-114757023-114758205	ENST00000610726	CSDE1	ENSG00000009307	protein_coding	utr	chr1-114757925-114758050	0	1.41073e-15	0.677825	0.248	0.153	3.83e-11	Myeloid Cells
545	chr1-114757023-114758205	ENST00000610726	CSDE1	ENSG00000009307	protein_coding	utr	chr1-114757925-114758050	0	0.00986618	0.635569	0.262	0.156	1	Mast Cells
546	chr1-114757023-114758205	ENST00000610726	CSDE1	ENSG00000009307	protein_coding	utr	chr1-114757925-114758050	0	4.24318e-37	1.15994	0.382	0.146	1.15198e-32	B-Cells
547	chr1-114780247-114780822	ENST00000369528	SIKE1	ENSG00000052723	protein_coding	cds	chr1-114780437-114780607	0	2.99372e-13	1.11956	0.185	0.072	8.12766e-09	B-Cells
548	chr1-114780247-114780822	ENST00000369528	SIKE1	ENSG00000052723	protein_coding	cds	chr1-114780437-114780607	0	0.000139873	0.463679	0.106	0.076	1	T-Cells
549	chr1-1157467-1157703	ENST00000606993	RP11-465B22.8	ENSG00000272141	lincRNA	exon	chr1-1169357-1170343	11653	6.79153e-10	0.863834	0.109	0.057	1.84383e-05	Myeloid Cells
550	chr1-116372605-116373336	ENST00000418797	ATP1A1	ENSG00000163399	protein_coding	utr	chr1-116372668-116372921	0	0.00140767	0.266118	0.22	0.177	1	T-Cells
551	chr1-116372605-116373336	ENST00000418797	ATP1A1	ENSG00000163399	protein_coding	utr	chr1-116372668-116372921	0	1.83162e-29	1.00449	0.404	0.168	4.97267e-25	B-Cells
552	chr1-116372605-116373336	ENST00000418797	ATP1A1	ENSG00000163399	protein_coding	utr	chr1-116372668-116372921	0	3.73536e-08	-0.544389	0.131	0.214	0.00101411	Keratinocytes
553	chr1-116418436-116418805	ENST00000608511	ATP1A1-AS1	ENSG00000203865	processed_transcript	gap	chr1-116401132-116418458	0	3.5448e-31	1.93431	0.138	0.032	9.62377e-27	B-Cells
554	chr1-116433474-116433907	ENST00000423907	RP4-655J12.4	ENSG00000233154	lincRNA	gap	chr1-116428495-116478051	0	5.38334e-81	4.40812	0.192	0.009	1.46152e-76	Melanocytes
555	chr1-116504317-116504754	ENST00000456414	RP5-1086K13.1	ENSG00000224950	lincRNA	exon	chr1-116498802-116499212	5104	3.25934e-30	2.02403	0.105	0.023	8.84879e-26	B-Cells
556	chr1-116504317-116504754	ENST00000456414	RP5-1086K13.1	ENSG00000224950	lincRNA	exon	chr1-116498802-116499212	5104	3.51956e-62	2.26639	0.106	0.023	9.55526e-58	T-Cells
557	chr1-116504317-116504754	ENST00000456414	RP5-1086K13.1	ENSG00000224950	lincRNA	exon	chr1-116498802-116499212	5104	7.82214e-85	2.64457	0.135	0.022	2.12363e-80	Myeloid Cells
558	chr1-116504317-116504754	ENST00000456414	RP5-1086K13.1	ENSG00000224950	lincRNA	exon	chr1-116498802-116499212	5104	3.25934e-30	2.02403	0.105	0.023	8.84879e-26	B-Cells
559	chr1-116504317-116504754	ENST00000456414	RP5-1086K13.1	ENSG00000224950	lincRNA	exon	chr1-116498802-116499212	5104	3.51956e-62	2.26639	0.106	0.023	9.55526e-58	T-Cells
560	chr1-116504317-116504754	ENST00000456414	RP5-1086K13.1	ENSG00000224950	lincRNA	exon	chr1-116498802-116499212	5104	7.82214e-85	2.64457	0.135	0.022	2.12363e-80	Myeloid Cells
561	chr1-116504317-116504754	ENST00000456414	RP5-1086K13.1	ENSG00000224950	lincRNA	exon	chr1-116498802-116499212	5104	3.25934e-30	2.02403	0.105	0.023	8.84879e-26	B-Cells
562	chr1-116504317-116504754	ENST00000456414	RP5-1086K13.1	ENSG00000224950	lincRNA	exon	chr1-116498802-116499212	5104	3.51956e-62	2.26639	0.106	0.023	9.55526e-58	T-Cells
563	chr1-116504317-116504754	ENST00000456414	RP5-1086K13.1	ENSG00000224950	lincRNA	exon	chr1-116498802-116499212	5104	7.82214e-85	2.64457	0.135	0.022	2.12363e-80	Myeloid Cells
564	chr1-11654695-11654934	ENST00000425796	FBXO44	ENSG00000132879	protein_coding	utr	chr1-11654857-11654952	0	6.81633e-23	1.25344	0.22	0.078	1.85056e-18	B-Cells
565	chr1-11654695-11654934	ENST00000425796	FBXO44	ENSG00000132879	protein_coding	utr	chr1-11654857-11654952	0	0.00859884	0.458045	0.12	0.083	1	Secretory Cells
566	chr1-11654695-11654934	ENST00000425796	FBXO44	ENSG00000132879	protein_coding	utr	chr1-11654857-11654952	0	1.70909e-06	0.535164	0.121	0.083	0.0464	T-Cells
567	chr1-11654695-11654934	ENST00000425796	FBXO44	ENSG00000132879	protein_coding	utr	chr1-11654857-11654952	0	6.81633e-23	1.25344	0.22	0.078	1.85056e-18	B-Cells
568	chr1-11654695-11654934	ENST00000425796	FBXO44	ENSG00000132879	protein_coding	utr	chr1-11654857-11654952	0	0.00859884	0.458045	0.12	0.083	1	Secretory Cells
569	chr1-11654695-11654934	ENST00000425796	FBXO44	ENSG00000132879	protein_coding	utr	chr1-11654857-11654952	0	1.70909e-06	0.535164	0.121	0.083	0.0464	T-Cells
570	chr1-116569873-116571197	ENST00000464088	CD58	ENSG00000116815	protein_coding	cds	chr1-116570903-116570972	0	2.55436e-10	0.752759	0.359	0.174	6.93484e-06	B-Cells
571	chr1-116569873-116571197	ENST00000464088	CD58	ENSG00000116815	protein_coding	cds	chr1-116570903-116570972	0	0.00700374	0.591638	0.31	0.181	1	Mast Cells
572	chr1-116569873-116571197	ENST00000464088	CD58	ENSG00000116815	protein_coding	cds	chr1-116570903-116570972	0	8.73849e-13	0.573428	0.271	0.179	2.37241e-08	Myeloid Cells
573	chr1-116569873-116571197	ENST00000464088	CD58	ENSG00000116815	protein_coding	cds	chr1-116570903-116570972	0	6.41282e-16	0.565443	0.27	0.178	1.74102e-11	T-Cells
574	chr1-116569873-116571197	ENST00000464088	CD58	ENSG00000116815	protein_coding	cds	chr1-116570903-116570972	0	2.55436e-10	0.752759	0.359	0.174	6.93484e-06	B-Cells
575	chr1-116569873-116571197	ENST00000464088	CD58	ENSG00000116815	protein_coding	cds	chr1-116570903-116570972	0	0.00700374	0.591638	0.31	0.181	1	Mast Cells
576	chr1-116569873-116571197	ENST00000464088	CD58	ENSG00000116815	protein_coding	cds	chr1-116570903-116570972	0	8.73849e-13	0.573428	0.271	0.179	2.37241e-08	Myeloid Cells
577	chr1-116569873-116571197	ENST00000464088	CD58	ENSG00000116815	protein_coding	cds	chr1-116570903-116570972	0	6.41282e-16	0.565443	0.27	0.178	1.74102e-11	T-Cells
578	chr1-116569873-116571197	ENST00000464088	CD58	ENSG00000116815	protein_coding	cds	chr1-116570903-116570972	0	2.55436e-10	0.752759	0.359	0.174	6.93484e-06	B-Cells
579	chr1-116569873-116571197	ENST00000464088	CD58	ENSG00000116815	protein_coding	cds	chr1-116570903-116570972	0	0.00700374	0.591638	0.31	0.181	1	Mast Cells
580	chr1-116569873-116571197	ENST00000464088	CD58	ENSG00000116815	protein_coding	cds	chr1-116570903-116570972	0	8.73849e-13	0.573428	0.271	0.179	2.37241e-08	Myeloid Cells
581	chr1-116569873-116571197	ENST00000464088	CD58	ENSG00000116815	protein_coding	cds	chr1-116570903-116570972	0	6.41282e-16	0.565443	0.27	0.178	1.74102e-11	T-Cells
582	chr1-11663973-11664834	ENST00000376753	FBXO6	ENSG00000116663	protein_coding	utr	chr1-11664124-11664255	0	5.08084e-07	0.684372	0.12	0.072	0.013794	Myeloid Cells
583	chr1-11663973-11664834	ENST00000376753	FBXO6	ENSG00000116663	protein_coding	utr	chr1-11664124-11664255	0	3.06028e-07	0.608194	0.11	0.072	0.00830836	T-Cells
584	chr1-11663973-11664834	ENST00000376753	FBXO6	ENSG00000116663	protein_coding	utr	chr1-11664124-11664255	0	2.1445e-27	1.45208	0.212	0.067	5.82211e-23	B-Cells
585	chr1-11663973-11664834	ENST00000376753	FBXO6	ENSG00000116663	protein_coding	utr	chr1-11664124-11664255	0	5.08084e-07	0.684372	0.12	0.072	0.013794	Myeloid Cells
586	chr1-11663973-11664834	ENST00000376753	FBXO6	ENSG00000116663	protein_coding	utr	chr1-11664124-11664255	0	3.06028e-07	0.608194	0.11	0.072	0.00830836	T-Cells
587	chr1-11663973-11664834	ENST00000376753	FBXO6	ENSG00000116663	protein_coding	utr	chr1-11664124-11664255	0	2.1445e-27	1.45208	0.212	0.067	5.82211e-23	B-Cells
588	chr1-11663973-11664834	ENST00000376753	FBXO6	ENSG00000116663	protein_coding	utr	chr1-11664124-11664255	0	5.08084e-07	0.684372	0.12	0.072	0.013794	Myeloid Cells
589	chr1-11663973-11664834	ENST00000376753	FBXO6	ENSG00000116663	protein_coding	utr	chr1-11664124-11664255	0	3.06028e-07	0.608194	0.11	0.072	0.00830836	T-Cells
590	chr1-11663973-11664834	ENST00000376753	FBXO6	ENSG00000116663	protein_coding	utr	chr1-11664124-11664255	0	2.1445e-27	1.45208	0.212	0.067	5.82211e-23	B-Cells
591	chr1-116667525-116667922	ENST00000369486	IGSF3	ENSG00000143061	protein_coding	utr	chr1-116667618-116667753	0	6.46439e-06	0.946967	0.175	0.08	0.175502	Melanocytes
592	chr1-116667525-116667922	ENST00000369486	IGSF3	ENSG00000143061	protein_coding	utr	chr1-116667618-116667753	0	1.10777e-06	0.684141	0.136	0.079	0.0300748	Secretory Cells
593	chr1-116667525-116667922	ENST00000369486	IGSF3	ENSG00000143061	protein_coding	utr	chr1-116667618-116667753	0	3.93799e-101	0.75628	0.1	0.067	1.06913e-96	Keratinocytes
594	chr1-116667525-116667922	ENST00000369486	IGSF3	ENSG00000143061	protein_coding	utr	chr1-116667618-116667753	0	6.46439e-06	0.946967	0.175	0.08	0.175502	Melanocytes
595	chr1-116667525-116667922	ENST00000369486	IGSF3	ENSG00000143061	protein_coding	utr	chr1-116667618-116667753	0	1.10777e-06	0.684141	0.136	0.079	0.0300748	Secretory Cells
596	chr1-116667525-116667922	ENST00000369486	IGSF3	ENSG00000143061	protein_coding	utr	chr1-116667618-116667753	0	3.93799e-101	0.75628	0.1	0.067	1.06913e-96	Keratinocytes
597	chr1-117059441-117060836	ENST00000369466	TTF2	ENSG00000116830	protein_coding	cds	chr1-117060455-117060557	0	2.00795e-15	0.815716	0.373	0.172	5.4514e-11	B-Cells
598	chr1-117059441-117060836	ENST00000369466	TTF2	ENSG00000116830	protein_coding	cds	chr1-117060455-117060557	0	4.91678e-30	0.75234	0.299	0.175	1.33486e-25	T-Cells
599	chr1-117059441-117060836	ENST00000369466	TTF2	ENSG00000116830	protein_coding	cds	chr1-117060455-117060557	0	1.46479e-30	-0.376144	0.154	0.187	3.97676e-26	Fibroblasts
600	chr1-117059441-117060836	ENST00000369466	TTF2	ENSG00000116830	protein_coding	cds	chr1-117060455-117060557	0	1.12007e-13	-0.392437	0.145	0.187	3.04088e-09	Endothelial Cells
601	chr1-117059441-117060836	ENST00000369466	TTF2	ENSG00000116830	protein_coding	cds	chr1-117060455-117060557	0	4.99041e-08	-0.499377	0.131	0.185	0.00135485	Smooth Muscle
602	chr1-117059441-117060836	ENST00000369466	TTF2	ENSG00000116830	protein_coding	cds	chr1-117060455-117060557	0	2.00795e-15	0.815716	0.373	0.172	5.4514e-11	B-Cells
603	chr1-117059441-117060836	ENST00000369466	TTF2	ENSG00000116830	protein_coding	cds	chr1-117060455-117060557	0	4.91678e-30	0.75234	0.299	0.175	1.33486e-25	T-Cells
604	chr1-117059441-117060836	ENST00000369466	TTF2	ENSG00000116830	protein_coding	cds	chr1-117060455-117060557	0	1.46479e-30	-0.376144	0.154	0.187	3.97676e-26	Fibroblasts
605	chr1-117059441-117060836	ENST00000369466	TTF2	ENSG00000116830	protein_coding	cds	chr1-117060455-117060557	0	1.12007e-13	-0.392437	0.145	0.187	3.04088e-09	Endothelial Cells
606	chr1-117059441-117060836	ENST00000369466	TTF2	ENSG00000116830	protein_coding	cds	chr1-117060455-117060557	0	4.99041e-08	-0.499377	0.131	0.185	0.00135485	Smooth Muscle
607	chr1-11719333-11719947	ENST00000294485	DRAXIN	ENSG00000162490	protein_coding	cds	chr1-11719584-11719696	0	1.1368e-49	2.14025	0.167	0.034	3.08631e-45	B-Cells
608	chr1-11719333-11719947	ENST00000294485	DRAXIN	ENSG00000162490	protein_coding	cds	chr1-11719584-11719696	0	8.46553e-05	1.35665	0.11	0.04	1	Mast Cells
609	chr1-11735722-11736128	ENST00000476512	AGTRAP	ENSG00000177674	protein_coding	utr	chr1-11736117-11736208	0	0.00530486	0.701216	0.167	0.093	1	Melanocytes
610	chr1-11735722-11736128	ENST00000476512	AGTRAP	ENSG00000177674	protein_coding	utr	chr1-11736117-11736208	0	3.22906e-33	-1.11059	0.053	0.125	8.76657e-29	Keratinocytes
611	chr1-11735722-11736128	ENST00000476512	AGTRAP	ENSG00000177674	protein_coding	utr	chr1-11736117-11736208	0	2.96074e-27	0.830841	0.151	0.084	8.03812e-23	Fibroblasts
612	chr1-11735722-11736128	ENST00000476512	AGTRAP	ENSG00000177674	protein_coding	utr	chr1-11736117-11736208	0	2.39299e-16	0.577755	0.128	0.09	6.49672e-12	Endothelial Cells
613	chr1-11735722-11736128	ENST00000476512	AGTRAP	ENSG00000177674	protein_coding	utr	chr1-11736117-11736208	0	0.00530486	0.701216	0.167	0.093	1	Melanocytes
614	chr1-11735722-11736128	ENST00000476512	AGTRAP	ENSG00000177674	protein_coding	utr	chr1-11736117-11736208	0	3.22906e-33	-1.11059	0.053	0.125	8.76657e-29	Keratinocytes
615	chr1-11735722-11736128	ENST00000476512	AGTRAP	ENSG00000177674	protein_coding	utr	chr1-11736117-11736208	0	2.96074e-27	0.830841	0.151	0.084	8.03812e-23	Fibroblasts
616	chr1-11735722-11736128	ENST00000476512	AGTRAP	ENSG00000177674	protein_coding	utr	chr1-11736117-11736208	0	2.39299e-16	0.577755	0.128	0.09	6.49672e-12	Endothelial Cells
617	chr1-117366298-117367632	ENST00000356554	MAN1A2	ENSG00000198162	protein_coding	utr	chr1-117367449-117368183	0	0.00076423	-0.339464	0.137	0.177	1	Smooth Muscle
618	chr1-117366298-117367632	ENST00000356554	MAN1A2	ENSG00000198162	protein_coding	utr	chr1-117367449-117368183	0	7.37779e-07	0.389907	0.227	0.171	0.02003	T-Cells
619	chr1-117366298-117367632	ENST00000356554	MAN1A2	ENSG00000198162	protein_coding	utr	chr1-117367449-117368183	0	0.00336293	0.321687	0.222	0.172	1	Myeloid Cells
620	chr1-117366298-117367632	ENST00000356554	MAN1A2	ENSG00000198162	protein_coding	utr	chr1-117367449-117368183	0	5.97558e-09	-0.611533	0.122	0.213	0.000162231	Keratinocytes
621	chr1-117366298-117367632	ENST00000356554	MAN1A2	ENSG00000198162	protein_coding	utr	chr1-117367449-117368183	0	8.15643e-46	1.19061	0.436	0.161	2.21439e-41	B-Cells
622	chr1-117605294-117606613	ENST00000369448	FAM46C	ENSG00000183508	protein_coding	utr	chr1-117605934-117606153	0	0.000179991	0.381058	0.279	0.212	1	Secretory Cells
623	chr1-117605294-117606613	ENST00000369448	FAM46C	ENSG00000183508	protein_coding	utr	chr1-117605934-117606153	0	3.28264e-26	-0.519909	0.158	0.223	8.91204e-22	Endothelial Cells
624	chr1-117605294-117606613	ENST00000369448	FAM46C	ENSG00000183508	protein_coding	utr	chr1-117605934-117606153	0	5.80475e-82	1.24476	0.556	0.198	1.57593e-77	B-Cells
625	chr1-117605294-117606613	ENST00000369448	FAM46C	ENSG00000183508	protein_coding	utr	chr1-117605934-117606153	0	3.26757e-33	0.71845	0.343	0.208	8.87114e-29	T-Cells
626	chr1-117605294-117606613	ENST00000369448	FAM46C	ENSG00000183508	protein_coding	utr	chr1-117605934-117606153	0	6.96197e-25	-0.261422	0.194	0.219	1.8901e-20	Fibroblasts
627	chr1-117605294-117606613	ENST00000369448	FAM46C	ENSG00000183508	protein_coding	utr	chr1-117605934-117606153	0	0.000179991	0.381058	0.279	0.212	1	Secretory Cells
628	chr1-117605294-117606613	ENST00000369448	FAM46C	ENSG00000183508	protein_coding	utr	chr1-117605934-117606153	0	3.28264e-26	-0.519909	0.158	0.223	8.91204e-22	Endothelial Cells
629	chr1-117605294-117606613	ENST00000369448	FAM46C	ENSG00000183508	protein_coding	utr	chr1-117605934-117606153	0	5.80475e-82	1.24476	0.556	0.198	1.57593e-77	B-Cells
630	chr1-117605294-117606613	ENST00000369448	FAM46C	ENSG00000183508	protein_coding	utr	chr1-117605934-117606153	0	3.26757e-33	0.71845	0.343	0.208	8.87114e-29	T-Cells
631	chr1-117605294-117606613	ENST00000369448	FAM46C	ENSG00000183508	protein_coding	utr	chr1-117605934-117606153	0	6.96197e-25	-0.261422	0.194	0.219	1.8901e-20	Fibroblasts
632	chr1-11790816-11791253	ENST00000376592	MTHFR	ENSG00000177000	protein_coding	cds	chr1-11791207-11791326	0	2.38472e-05	0.601918	0.103	0.067	0.647427	Myeloid Cells
633	chr1-11790816-11791253	ENST00000376592	MTHFR	ENSG00000177000	protein_coding	cds	chr1-11791207-11791326	0	3.71439e-31	1.09534	0.135	0.065	1.00842e-26	Smooth Muscle
634	chr1-11790816-11791253	ENST00000376592	MTHFR	ENSG00000177000	protein_coding	cds	chr1-11791207-11791326	0	3.78214e-05	0.887796	0.132	0.068	1	Lymphatic Endothelial Cells
635	chr1-11790816-11791253	ENST00000376592	MTHFR	ENSG00000177000	protein_coding	cds	chr1-11791207-11791326	0	1.37184e-42	1.07971	0.129	0.057	3.7244e-38	Fibroblasts
636	chr1-11790816-11791253	ENST00000376592	MTHFR	ENSG00000177000	protein_coding	cds	chr1-11791207-11791326	0	1.39079e-14	0.635435	0.102	0.064	3.77587e-10	Endothelial Cells
637	chr1-11790816-11791253	ENST00000376592	MTHFR	ENSG00000177000	protein_coding	cds	chr1-11791207-11791326	0	2.38472e-05	0.601918	0.103	0.067	0.647427	Myeloid Cells
638	chr1-11790816-11791253	ENST00000376592	MTHFR	ENSG00000177000	protein_coding	cds	chr1-11791207-11791326	0	3.71439e-31	1.09534	0.135	0.065	1.00842e-26	Smooth Muscle
639	chr1-11790816-11791253	ENST00000376592	MTHFR	ENSG00000177000	protein_coding	cds	chr1-11791207-11791326	0	3.78214e-05	0.887796	0.132	0.068	1	Lymphatic Endothelial Cells
640	chr1-11790816-11791253	ENST00000376592	MTHFR	ENSG00000177000	protein_coding	cds	chr1-11791207-11791326	0	1.37184e-42	1.07971	0.129	0.057	3.7244e-38	Fibroblasts
641	chr1-11790816-11791253	ENST00000376592	MTHFR	ENSG00000177000	protein_coding	cds	chr1-11791207-11791326	0	1.39079e-14	0.635435	0.102	0.064	3.77587e-10	Endothelial Cells
642	chr1-11790816-11791253	ENST00000376592	MTHFR	ENSG00000177000	protein_coding	cds	chr1-11791207-11791326	0	2.38472e-05	0.601918	0.103	0.067	0.647427	Myeloid Cells
643	chr1-11790816-11791253	ENST00000376592	MTHFR	ENSG00000177000	protein_coding	cds	chr1-11791207-11791326	0	3.71439e-31	1.09534	0.135	0.065	1.00842e-26	Smooth Muscle
644	chr1-11790816-11791253	ENST00000376592	MTHFR	ENSG00000177000	protein_coding	cds	chr1-11791207-11791326	0	3.78214e-05	0.887796	0.132	0.068	1	Lymphatic Endothelial Cells
645	chr1-11790816-11791253	ENST00000376592	MTHFR	ENSG00000177000	protein_coding	cds	chr1-11791207-11791326	0	1.37184e-42	1.07971	0.129	0.057	3.7244e-38	Fibroblasts
646	chr1-11790816-11791253	ENST00000376592	MTHFR	ENSG00000177000	protein_coding	cds	chr1-11791207-11791326	0	1.39079e-14	0.635435	0.102	0.064	3.77587e-10	Endothelial Cells
647	chr1-117928891-117930055	ENST00000369443	GDAP2	ENSG00000196505	protein_coding	utr	chr1-117929448-117929630	0	9.79631e-06	0.440611	0.204	0.148	0.26596	Myeloid Cells
648	chr1-117928891-117930055	ENST00000369443	GDAP2	ENSG00000196505	protein_coding	utr	chr1-117929448-117929630	0	2.20291e-10	0.510851	0.216	0.147	5.98068e-06	T-Cells
649	chr1-117928891-117930055	ENST00000369443	GDAP2	ENSG00000196505	protein_coding	utr	chr1-117929448-117929630	0	0.00544499	-0.962626	0.077	0.151	1	Neuronal Cells
650	chr1-117928891-117930055	ENST00000369443	GDAP2	ENSG00000196505	protein_coding	utr	chr1-117929448-117929630	0	0.00259086	0.605174	0.268	0.145	1	B-Cells
651	chr1-11803463-11803804	ENST00000376585	MTHFR	ENSG00000177000	protein_coding	cds	chr1-11803405-11803514	0	3.57132e-07	0.99834	0.16	0.069	0.00969577	B-Cells
652	chr1-11803463-11803804	ENST00000376585	MTHFR	ENSG00000177000	protein_coding	cds	chr1-11803405-11803514	0	1.57982e-05	0.611629	0.112	0.071	0.428906	Myeloid Cells
653	chr1-11803463-11803804	ENST00000376585	MTHFR	ENSG00000177000	protein_coding	cds	chr1-11803405-11803514	0	5.52556e-51	-1.42187	0.034	0.101	1.50013e-46	Keratinocytes
654	chr1-11803463-11803804	ENST00000376585	MTHFR	ENSG00000177000	protein_coding	cds	chr1-11803405-11803514	0	5.5031e-16	0.7498	0.112	0.066	1.49404e-11	Fibroblasts
655	chr1-11803463-11803804	ENST00000376585	MTHFR	ENSG00000177000	protein_coding	cds	chr1-11803405-11803514	0	3.57132e-07	0.99834	0.16	0.069	0.00969577	B-Cells
656	chr1-11803463-11803804	ENST00000376585	MTHFR	ENSG00000177000	protein_coding	cds	chr1-11803405-11803514	0	1.57982e-05	0.611629	0.112	0.071	0.428906	Myeloid Cells
657	chr1-11803463-11803804	ENST00000376585	MTHFR	ENSG00000177000	protein_coding	cds	chr1-11803405-11803514	0	5.52556e-51	-1.42187	0.034	0.101	1.50013e-46	Keratinocytes
658	chr1-11803463-11803804	ENST00000376585	MTHFR	ENSG00000177000	protein_coding	cds	chr1-11803405-11803514	0	5.5031e-16	0.7498	0.112	0.066	1.49404e-11	Fibroblasts
659	chr1-11805394-11806509	ENST00000376497	CLCN6	ENSG00000011021	protein_coding	cds	chr1-11806263-11806349	0	1.03522e-43	0.931815	0.555	0.246	2.81051e-39	B-Cells
660	chr1-11805394-11806509	ENST00000376497	CLCN6	ENSG00000011021	protein_coding	cds	chr1-11806263-11806349	0	8.08379e-07	0.359182	0.343	0.257	0.0219467	Myeloid Cells
661	chr1-11908152-11909090	ENST00000376572	KIAA2013	ENSG00000116685	protein_coding	utr	chr1-11919591-11920314	10500	8.01205e-11	0.565432	0.192	0.126	2.17519e-06	T-Cells
662	chr1-11908152-11909090	ENST00000376572	KIAA2013	ENSG00000116685	protein_coding	utr	chr1-11919591-11920314	10500	4.27646e-44	1.33871	0.348	0.119	1.16102e-39	B-Cells
663	chr1-11908152-11909090	ENST00000376572	KIAA2013	ENSG00000116685	protein_coding	utr	chr1-11919591-11920314	10500	8.01205e-11	0.565432	0.192	0.126	2.17519e-06	T-Cells
664	chr1-11908152-11909090	ENST00000376572	KIAA2013	ENSG00000116685	protein_coding	utr	chr1-11919591-11920314	10500	4.27646e-44	1.33871	0.348	0.119	1.16102e-39	B-Cells
665	chr1-119139994-119140870	ENST00000369426	WARS2	ENSG00000116874	protein_coding	cds	chr1-119140555-119140644	0	0.000225741	-0.462659	0.142	0.224	1	Keratinocytes
666	chr1-119139994-119140870	ENST00000369426	WARS2	ENSG00000116874	protein_coding	cds	chr1-119140555-119140644	0	4.0654e-38	1.04939	0.438	0.176	1.10372e-33	B-Cells
667	chr1-119139994-119140870	ENST00000369426	WARS2	ENSG00000116874	protein_coding	cds	chr1-119140555-119140644	0	2.82586e-19	0.606293	0.28	0.184	7.67192e-15	T-Cells
668	chr1-119139994-119140870	ENST00000369426	WARS2	ENSG00000116874	protein_coding	cds	chr1-119140555-119140644	0	0.000225741	-0.462659	0.142	0.224	1	Keratinocytes
669	chr1-119139994-119140870	ENST00000369426	WARS2	ENSG00000116874	protein_coding	cds	chr1-119140555-119140644	0	4.0654e-38	1.04939	0.438	0.176	1.10372e-33	B-Cells
670	chr1-119139994-119140870	ENST00000369426	WARS2	ENSG00000116874	protein_coding	cds	chr1-119140555-119140644	0	2.82586e-19	0.606293	0.28	0.184	7.67192e-15	T-Cells
671	chr1-11925993-11926619	ENST00000616327	KIAA2013	ENSG00000116685	protein_coding	cds	chr1-11925205-11926237	0	0.00660122	0.693754	0.165	0.093	1	Melanocytes
672	chr1-11925993-11926619	ENST00000616327	KIAA2013	ENSG00000116685	protein_coding	cds	chr1-11925205-11926237	0	4.37007e-06	0.581092	0.139	0.092	0.118643	Myeloid Cells
673	chr1-11925993-11926619	ENST00000616327	KIAA2013	ENSG00000116685	protein_coding	cds	chr1-11925205-11926237	0	1.43376e-17	1.20076	0.229	0.088	3.89251e-13	B-Cells
674	chr1-11925993-11926619	ENST00000616327	KIAA2013	ENSG00000116685	protein_coding	cds	chr1-11925205-11926237	0	9.01994e-25	-1.02289	0.055	0.124	2.44882e-20	Keratinocytes
675	chr1-11925993-11926619	ENST00000616327	KIAA2013	ENSG00000116685	protein_coding	cds	chr1-11925205-11926237	0	5.4204e-07	0.5345	0.135	0.092	0.0147158	T-Cells
676	chr1-11925993-11926619	ENST00000616327	KIAA2013	ENSG00000116685	protein_coding	cds	chr1-11925205-11926237	0	0.00660122	0.693754	0.165	0.093	1	Melanocytes
677	chr1-11925993-11926619	ENST00000616327	KIAA2013	ENSG00000116685	protein_coding	cds	chr1-11925205-11926237	0	4.37007e-06	0.581092	0.139	0.092	0.118643	Myeloid Cells
678	chr1-11925993-11926619	ENST00000616327	KIAA2013	ENSG00000116685	protein_coding	cds	chr1-11925205-11926237	0	1.43376e-17	1.20076	0.229	0.088	3.89251e-13	B-Cells
679	chr1-11925993-11926619	ENST00000616327	KIAA2013	ENSG00000116685	protein_coding	cds	chr1-11925205-11926237	0	9.01994e-25	-1.02289	0.055	0.124	2.44882e-20	Keratinocytes
680	chr1-11925993-11926619	ENST00000616327	KIAA2013	ENSG00000116685	protein_coding	cds	chr1-11925205-11926237	0	5.4204e-07	0.5345	0.135	0.092	0.0147158	T-Cells
681	chr1-119631388-119631892	ENST00000421812	ZNF697	ENSG00000143067	protein_coding	gap	chr1-119626138-119647690	0	3.76227e-11	1.28013	0.16	0.064	1.02142e-06	Lymphatic Endothelial Cells
682	chr1-119631388-119631892	ENST00000421812	ZNF697	ENSG00000143067	protein_coding	gap	chr1-119626138-119647690	0	4.7666e-05	0.682007	0.107	0.064	1	Secretory Cells
683	chr1-119631388-119631892	ENST00000421812	ZNF697	ENSG00000143067	protein_coding	gap	chr1-119626138-119647690	0	2.0204e-17	0.839751	0.109	0.063	5.48517e-13	Smooth Muscle
684	chr1-119631388-119631892	ENST00000421812	ZNF697	ENSG00000143067	protein_coding	gap	chr1-119626138-119647690	0	0.00679558	0.768997	0.12	0.065	1	Melanocytes
685	chr1-119631388-119631892	ENST00000421812	ZNF697	ENSG00000143067	protein_coding	gap	chr1-119626138-119647690	0	3.76227e-11	1.28013	0.16	0.064	1.02142e-06	Lymphatic Endothelial Cells
686	chr1-119631388-119631892	ENST00000421812	ZNF697	ENSG00000143067	protein_coding	gap	chr1-119626138-119647690	0	4.7666e-05	0.682007	0.107	0.064	1	Secretory Cells
687	chr1-119631388-119631892	ENST00000421812	ZNF697	ENSG00000143067	protein_coding	gap	chr1-119626138-119647690	0	2.0204e-17	0.839751	0.109	0.063	5.48517e-13	Smooth Muscle
688	chr1-119631388-119631892	ENST00000421812	ZNF697	ENSG00000143067	protein_coding	gap	chr1-119626138-119647690	0	0.00679558	0.768997	0.12	0.065	1	Melanocytes
689	chr1-1201303-1201644	ENST00000328596	TNFRSF18	ENSG00000186891	protein_coding	utr	chr1-1203508-1203590	1863	2.78131e-09	1.04767	0.148	0.062	7.55099e-05	B-Cells
690	chr1-1201303-1201644	ENST00000328596	TNFRSF18	ENSG00000186891	protein_coding	utr	chr1-1203508-1203590	1863	1.05182e-42	1.38493	0.158	0.061	2.85558e-38	T-Cells
691	chr1-1201303-1201644	ENST00000328596	TNFRSF18	ENSG00000186891	protein_coding	utr	chr1-1203508-1203590	1863	2.78131e-09	1.04767	0.148	0.062	7.55099e-05	B-Cells
692	chr1-1201303-1201644	ENST00000328596	TNFRSF18	ENSG00000186891	protein_coding	utr	chr1-1203508-1203590	1863	1.05182e-42	1.38493	0.158	0.061	2.85558e-38	T-Cells
693	chr1-120176195-120176629	ENST00000578049	SEC22B	ENSG00000265808	protein_coding	cds	chr1-120176307-120176381	0	7.5518e-11	0.898366	0.106	0.059	2.05024e-06	Myeloid Cells
694	chr1-120176195-120176629	ENST00000578049	SEC22B	ENSG00000265808	protein_coding	cds	chr1-120176307-120176381	0	4.8519e-45	1.79586	0.211	0.053	1.31724e-40	B-Cells
695	chr1-120176195-120176629	ENST00000578049	SEC22B	ENSG00000265808	protein_coding	cds	chr1-120176307-120176381	0	7.5518e-11	0.898366	0.106	0.059	2.05024e-06	Myeloid Cells
696	chr1-120176195-120176629	ENST00000578049	SEC22B	ENSG00000265808	protein_coding	cds	chr1-120176307-120176381	0	4.8519e-45	1.79586	0.211	0.053	1.31724e-40	B-Cells
697	chr1-12019087-12019710	ENST00000235332	MIIP	ENSG00000116691	protein_coding	utr	chr1-12019466-12019552	0	1.09621e-07	-0.541293	0.126	0.21	0.00297611	Keratinocytes
698	chr1-12019087-12019710	ENST00000235332	MIIP	ENSG00000116691	protein_coding	utr	chr1-12019466-12019552	0	1.12464e-05	0.410077	0.24	0.171	0.305329	Myeloid Cells
699	chr1-12019087-12019710	ENST00000235332	MIIP	ENSG00000116691	protein_coding	utr	chr1-12019466-12019552	0	1.24008e-21	0.930935	0.376	0.164	3.36671e-17	B-Cells
700	chr1-12019087-12019710	ENST00000235332	MIIP	ENSG00000116691	protein_coding	utr	chr1-12019466-12019552	0	1.13683e-13	0.540205	0.252	0.17	3.08637e-09	T-Cells
701	chr1-12019087-12019710	ENST00000235332	MIIP	ENSG00000116691	protein_coding	utr	chr1-12019466-12019552	0	1.09621e-07	-0.541293	0.126	0.21	0.00297611	Keratinocytes
702	chr1-12019087-12019710	ENST00000235332	MIIP	ENSG00000116691	protein_coding	utr	chr1-12019466-12019552	0	1.12464e-05	0.410077	0.24	0.171	0.305329	Myeloid Cells
703	chr1-12019087-12019710	ENST00000235332	MIIP	ENSG00000116691	protein_coding	utr	chr1-12019466-12019552	0	1.24008e-21	0.930935	0.376	0.164	3.36671e-17	B-Cells
704	chr1-12019087-12019710	ENST00000235332	MIIP	ENSG00000116691	protein_coding	utr	chr1-12019466-12019552	0	1.13683e-13	0.540205	0.252	0.17	3.08637e-09	T-Cells
705	chr1-120942205-120942652	ENST00000621058	LINC00623	ENSG00000226067	lincRNA	gap	chr1-120913451-120952438	0	4.28774e-14	1.45151	0.103	0.032	1.16408e-09	B-Cells
706	chr1-121184456-121184927	ENST00000367123	SRGAP2C	ENSG00000171943	protein_coding	utr	chr1-121184810-121185124	0	1.52741e-11	0.881809	0.227	0.102	4.14675e-07	B-Cells
707	chr1-121184456-121184927	ENST00000367123	SRGAP2C	ENSG00000171943	protein_coding	utr	chr1-121184810-121185124	0	9.66673e-09	0.547595	0.158	0.106	0.000262442	T-Cells
708	chr1-121184456-121184927	ENST00000367123	SRGAP2C	ENSG00000171943	protein_coding	utr	chr1-121184810-121185124	0	8.01138e-12	-0.270237	0.096	0.111	2.17501e-07	Fibroblasts
709	chr1-121184456-121184927	ENST00000367123	SRGAP2C	ENSG00000171943	protein_coding	utr	chr1-121184810-121185124	0	1.52741e-11	0.881809	0.227	0.102	4.14675e-07	B-Cells
710	chr1-121184456-121184927	ENST00000367123	SRGAP2C	ENSG00000171943	protein_coding	utr	chr1-121184810-121185124	0	9.66673e-09	0.547595	0.158	0.106	0.000262442	T-Cells
711	chr1-121184456-121184927	ENST00000367123	SRGAP2C	ENSG00000171943	protein_coding	utr	chr1-121184810-121185124	0	8.01138e-12	-0.270237	0.096	0.111	2.17501e-07	Fibroblasts
712	chr1-121519071-121519734	ENST00000609485	RP11-344P13.6	ENSG00000272583	lincRNA	exon	chr1-121518366-121518829	241	1.21881e-123	2.9867	0.201	0.022	3.30893e-119	B-Cells
713	chr1-121519071-121519734	ENST00000609485	RP11-344P13.6	ENSG00000272583	lincRNA	exon	chr1-121518366-121518829	241	1.76845e-87	2.43454	0.135	0.025	4.80118e-83	T-Cells
714	chr1-121519071-121519734	ENST00000609485	RP11-344P13.6	ENSG00000272583	lincRNA	exon	chr1-121518366-121518829	241	1.21881e-123	2.9867	0.201	0.022	3.30893e-119	B-Cells
715	chr1-121519071-121519734	ENST00000609485	RP11-344P13.6	ENSG00000272583	lincRNA	exon	chr1-121518366-121518829	241	1.76845e-87	2.43454	0.135	0.025	4.80118e-83	T-Cells
716	chr1-12161737-12162105	ENST00000622420	TNFRSF1B	ENSG00000028137	protein_coding	exon	chr1-12166943-12167038	4837	2.75006e-71	1.61701	0.103	0.034	7.46614e-67	Endothelial Cells
717	chr1-12184151-12184606	ENST00000536782	TNFRSF1B	ENSG00000028137	protein_coding	gap	chr1-12167170-12188795	0	4.18031e-117	1.88598	0.132	0.036	1.13491e-112	Endothelial Cells
718	chr1-12184151-12184606	ENST00000536782	TNFRSF1B	ENSG00000028137	protein_coding	gap	chr1-12167170-12188795	0	2.28974e-60	1.465	0.104	0.037	6.21641e-56	Fibroblasts
719	chr1-12184151-12184606	ENST00000536782	TNFRSF1B	ENSG00000028137	protein_coding	gap	chr1-12167170-12188795	0	2.6007e-27	1.42184	0.119	0.044	7.06064e-23	Myeloid Cells
720	chr1-12184151-12184606	ENST00000536782	TNFRSF1B	ENSG00000028137	protein_coding	gap	chr1-12167170-12188795	0	4.18031e-117	1.88598	0.132	0.036	1.13491e-112	Endothelial Cells
721	chr1-12184151-12184606	ENST00000536782	TNFRSF1B	ENSG00000028137	protein_coding	gap	chr1-12167170-12188795	0	2.28974e-60	1.465	0.104	0.037	6.21641e-56	Fibroblasts
722	chr1-12184151-12184606	ENST00000536782	TNFRSF1B	ENSG00000028137	protein_coding	gap	chr1-12167170-12188795	0	2.6007e-27	1.42184	0.119	0.044	7.06064e-23	Myeloid Cells
723	chr1-12184151-12184606	ENST00000536782	TNFRSF1B	ENSG00000028137	protein_coding	gap	chr1-12167170-12188795	0	4.18031e-117	1.88598	0.132	0.036	1.13491e-112	Endothelial Cells
724	chr1-12184151-12184606	ENST00000536782	TNFRSF1B	ENSG00000028137	protein_coding	gap	chr1-12167170-12188795	0	2.28974e-60	1.465	0.104	0.037	6.21641e-56	Fibroblasts
725	chr1-12184151-12184606	ENST00000536782	TNFRSF1B	ENSG00000028137	protein_coding	gap	chr1-12167170-12188795	0	2.6007e-27	1.42184	0.119	0.044	7.06064e-23	Myeloid Cells
726	chr1-12229870-12230216	ENST00000620676	VPS13D	ENSG00000048707	protein_coding	utr	chr1-12230067-12230120	0	1.31456e-15	1.15021	0.223	0.085	3.5689e-11	B-Cells
727	chr1-12229870-12230216	ENST00000620676	VPS13D	ENSG00000048707	protein_coding	utr	chr1-12230067-12230120	0	3.52801e-06	0.506787	0.13	0.09	0.0957819	T-Cells
728	chr1-12229870-12230216	ENST00000620676	VPS13D	ENSG00000048707	protein_coding	utr	chr1-12230067-12230120	0	0.00267652	0.43425	0.127	0.09	1	Myeloid Cells
729	chr1-12229870-12230216	ENST00000620676	VPS13D	ENSG00000048707	protein_coding	utr	chr1-12230067-12230120	0	0.00200872	-0.610749	0.065	0.112	1	Keratinocytes
730	chr1-12230864-12231265	ENST00000620676	VPS13D	ENSG00000048707	protein_coding	gap	chr1-12230121-12234190	0	3.62542e-18	1.36873	0.107	0.041	9.84264e-14	Secretory Cells
731	chr1-1231491-1232481	ENST00000379198	B3GALT6	ENSG00000176022	protein_coding	cds	chr1-1232279-1233268	0	6.54093e-08	0.440087	0.291	0.206	0.0017758	Myeloid Cells
732	chr1-1231491-1232481	ENST00000379198	B3GALT6	ENSG00000176022	protein_coding	cds	chr1-1232279-1233268	0	3.29988e-37	-0.79361	0.136	0.264	8.95886e-33	Keratinocytes
733	chr1-1231491-1232481	ENST00000379198	B3GALT6	ENSG00000176022	protein_coding	cds	chr1-1232279-1233268	0	3.49095e-18	0.558893	0.308	0.204	9.47757e-14	T-Cells
734	chr1-1231491-1232481	ENST00000379198	B3GALT6	ENSG00000176022	protein_coding	cds	chr1-1232279-1233268	0	0.00313885	0.346852	0.267	0.207	1	Secretory Cells
735	chr1-1231491-1232481	ENST00000379198	B3GALT6	ENSG00000176022	protein_coding	cds	chr1-1232279-1233268	0	1.44289e-40	1.04563	0.473	0.196	3.91731e-36	B-Cells
736	chr1-1231491-1232481	ENST00000379198	B3GALT6	ENSG00000176022	protein_coding	cds	chr1-1232279-1233268	0	6.54093e-08	0.440087	0.291	0.206	0.0017758	Myeloid Cells
737	chr1-1231491-1232481	ENST00000379198	B3GALT6	ENSG00000176022	protein_coding	cds	chr1-1232279-1233268	0	3.29988e-37	-0.79361	0.136	0.264	8.95886e-33	Keratinocytes
738	chr1-1231491-1232481	ENST00000379198	B3GALT6	ENSG00000176022	protein_coding	cds	chr1-1232279-1233268	0	3.49095e-18	0.558893	0.308	0.204	9.47757e-14	T-Cells
739	chr1-1231491-1232481	ENST00000379198	B3GALT6	ENSG00000176022	protein_coding	cds	chr1-1232279-1233268	0	0.00313885	0.346852	0.267	0.207	1	Secretory Cells
740	chr1-1231491-1232481	ENST00000379198	B3GALT6	ENSG00000176022	protein_coding	cds	chr1-1232279-1233268	0	1.44289e-40	1.04563	0.473	0.196	3.91731e-36	B-Cells
741	chr1-1273526-1274282	ENST00000509720	UBE2J2	ENSG00000160087	protein_coding	utr	chr1-1273666-1273827	0	1.62325e-05	0.269487	0.152	0.134	0.440696	Smooth Muscle
742	chr1-1273526-1274282	ENST00000509720	UBE2J2	ENSG00000160087	protein_coding	utr	chr1-1273666-1273827	0	1.94145e-05	0.473013	0.188	0.132	0.527085	Myeloid Cells
743	chr1-1273526-1274282	ENST00000509720	UBE2J2	ENSG00000160087	protein_coding	utr	chr1-1273666-1273827	0	1.76215e-31	1.22335	0.338	0.124	4.78407e-27	B-Cells
744	chr1-1273526-1274282	ENST00000509720	UBE2J2	ENSG00000160087	protein_coding	utr	chr1-1273666-1273827	0	8.37175e-18	-0.821158	0.086	0.17	2.27285e-13	Keratinocytes
745	chr1-1273526-1274282	ENST00000509720	UBE2J2	ENSG00000160087	protein_coding	utr	chr1-1273666-1273827	0	6.96091e-08	0.478858	0.19	0.132	0.00188982	T-Cells
746	chr1-1307841-1308576	ENST00000379031	PUSL1	ENSG00000169972	protein_coding	utr	chr1-1308567-1308643	0	6.15509e-17	0.521358	0.321	0.219	1.67105e-12	T-Cells
747	chr1-1307841-1308576	ENST00000379031	PUSL1	ENSG00000169972	protein_coding	utr	chr1-1308567-1308643	0	2.01226e-13	-0.575805	0.161	0.271	5.46309e-09	Keratinocytes
748	chr1-1307841-1308576	ENST00000379031	PUSL1	ENSG00000169972	protein_coding	utr	chr1-1308567-1308643	0	3.63149e-16	-0.371807	0.18	0.23	9.85913e-12	Endothelial Cells
749	chr1-1307841-1308576	ENST00000379031	PUSL1	ENSG00000169972	protein_coding	utr	chr1-1308567-1308643	0	4.58841e-28	0.913818	0.483	0.211	1.24571e-23	B-Cells
750	chr1-1307841-1308576	ENST00000379031	PUSL1	ENSG00000169972	protein_coding	utr	chr1-1308567-1308643	0	5.19389e-09	0.373486	0.281	0.214	0.000141009	Fibroblasts
751	chr1-1307841-1308576	ENST00000379031	PUSL1	ENSG00000169972	protein_coding	utr	chr1-1308567-1308643	0	6.15509e-17	0.521358	0.321	0.219	1.67105e-12	T-Cells
752	chr1-1307841-1308576	ENST00000379031	PUSL1	ENSG00000169972	protein_coding	utr	chr1-1308567-1308643	0	2.01226e-13	-0.575805	0.161	0.271	5.46309e-09	Keratinocytes
753	chr1-1307841-1308576	ENST00000379031	PUSL1	ENSG00000169972	protein_coding	utr	chr1-1308567-1308643	0	3.63149e-16	-0.371807	0.18	0.23	9.85913e-12	Endothelial Cells
754	chr1-1307841-1308576	ENST00000379031	PUSL1	ENSG00000169972	protein_coding	utr	chr1-1308567-1308643	0	4.58841e-28	0.913818	0.483	0.211	1.24571e-23	B-Cells
755	chr1-1307841-1308576	ENST00000379031	PUSL1	ENSG00000169972	protein_coding	utr	chr1-1308567-1308643	0	5.19389e-09	0.373486	0.281	0.214	0.000141009	Fibroblasts
756	chr1-1324329-1324972	ENST00000627245	CPSF3L	ENSG00000127054	protein_coding	cds	chr1-1324581-1324608	0	3.26235e-13	0.630004	0.192	0.122	8.85696e-09	T-Cells
757	chr1-1324329-1324972	ENST00000627245	CPSF3L	ENSG00000127054	protein_coding	cds	chr1-1324581-1324608	0	1.17518e-24	1.14732	0.306	0.117	3.19049e-20	B-Cells
758	chr1-1324329-1324972	ENST00000627245	CPSF3L	ENSG00000127054	protein_coding	cds	chr1-1324581-1324608	0	2.58853e-06	-0.634778	0.087	0.154	0.0702761	Keratinocytes
759	chr1-1324329-1324972	ENST00000627245	CPSF3L	ENSG00000127054	protein_coding	cds	chr1-1324581-1324608	0	0.00358245	0.437005	0.166	0.124	1	Secretory Cells
760	chr1-1324329-1324972	ENST00000627245	CPSF3L	ENSG00000127054	protein_coding	cds	chr1-1324581-1324608	0	3.26235e-13	0.630004	0.192	0.122	8.85696e-09	T-Cells
761	chr1-1324329-1324972	ENST00000627245	CPSF3L	ENSG00000127054	protein_coding	cds	chr1-1324581-1324608	0	1.17518e-24	1.14732	0.306	0.117	3.19049e-20	B-Cells
762	chr1-1324329-1324972	ENST00000627245	CPSF3L	ENSG00000127054	protein_coding	cds	chr1-1324581-1324608	0	2.58853e-06	-0.634778	0.087	0.154	0.0702761	Keratinocytes
763	chr1-1324329-1324972	ENST00000627245	CPSF3L	ENSG00000127054	protein_coding	cds	chr1-1324581-1324608	0	0.00358245	0.437005	0.166	0.124	1	Secretory Cells
764	chr1-1349025-1349860	ENST00000610709	DVL1	ENSG00000107404	protein_coding	cds	chr1-1348896-1349065	0	5.49452e-13	0.547042	0.235	0.16	1.49171e-08	T-Cells
765	chr1-1349025-1349860	ENST00000610709	DVL1	ENSG00000107404	protein_coding	cds	chr1-1348896-1349065	0	4.34772e-39	-0.94831	0.099	0.212	1.18036e-34	Keratinocytes
766	chr1-1349025-1349860	ENST00000610709	DVL1	ENSG00000107404	protein_coding	cds	chr1-1348896-1349065	0	0.000100153	0.403309	0.218	0.162	1	Myeloid Cells
767	chr1-1349025-1349860	ENST00000610709	DVL1	ENSG00000107404	protein_coding	cds	chr1-1348896-1349065	0	0.00605424	0.323315	0.2	0.158	1	Fibroblasts
768	chr1-1349025-1349860	ENST00000610709	DVL1	ENSG00000107404	protein_coding	cds	chr1-1348896-1349065	0	5.24346e-47	1.24477	0.415	0.152	1.42355e-42	B-Cells
769	chr1-1349025-1349860	ENST00000610709	DVL1	ENSG00000107404	protein_coding	cds	chr1-1348896-1349065	0	5.49452e-13	0.547042	0.235	0.16	1.49171e-08	T-Cells
770	chr1-1349025-1349860	ENST00000610709	DVL1	ENSG00000107404	protein_coding	cds	chr1-1348896-1349065	0	4.34772e-39	-0.94831	0.099	0.212	1.18036e-34	Keratinocytes
771	chr1-1349025-1349860	ENST00000610709	DVL1	ENSG00000107404	protein_coding	cds	chr1-1348896-1349065	0	0.000100153	0.403309	0.218	0.162	1	Myeloid Cells
772	chr1-1349025-1349860	ENST00000610709	DVL1	ENSG00000107404	protein_coding	cds	chr1-1348896-1349065	0	0.00605424	0.323315	0.2	0.158	1	Fibroblasts
773	chr1-1349025-1349860	ENST00000610709	DVL1	ENSG00000107404	protein_coding	cds	chr1-1348896-1349065	0	5.24346e-47	1.24477	0.415	0.152	1.42355e-42	B-Cells
774	chr1-13699946-13700682	ENST00000484063	PRDM2	ENSG00000116731	protein_coding	utr	chr1-13700198-13700300	0	3.97754e-51	1.73761	0.251	0.066	1.07986e-46	B-Cells
775	chr1-13699946-13700682	ENST00000484063	PRDM2	ENSG00000116731	protein_coding	utr	chr1-13700198-13700300	0	5.83859e-09	0.671213	0.116	0.073	0.000158512	T-Cells
776	chr1-13699946-13700682	ENST00000484063	PRDM2	ENSG00000116731	protein_coding	utr	chr1-13700198-13700300	0	3.97754e-51	1.73761	0.251	0.066	1.07986e-46	B-Cells
777	chr1-13699946-13700682	ENST00000484063	PRDM2	ENSG00000116731	protein_coding	utr	chr1-13700198-13700300	0	5.83859e-09	0.671213	0.116	0.073	0.000158512	T-Cells
778	chr1-1374835-1375597	ENST00000378853	AURKAIP1	ENSG00000175756	protein_coding	utr	chr1-1374997-1375173	0	2.82324e-46	-0.960952	0.1	0.217	7.66482e-42	Keratinocytes
779	chr1-1374835-1375597	ENST00000378853	AURKAIP1	ENSG00000175756	protein_coding	utr	chr1-1374997-1375173	0	7.75499e-08	0.42535	0.224	0.165	0.0021054	T-Cells
780	chr1-1374835-1375597	ENST00000378853	AURKAIP1	ENSG00000175756	protein_coding	utr	chr1-1374997-1375173	0	3.06995e-16	0.672468	0.263	0.163	8.33462e-12	Myeloid Cells
781	chr1-1374835-1375597	ENST00000378853	AURKAIP1	ENSG00000175756	protein_coding	utr	chr1-1374997-1375173	0	9.93905e-67	1.35058	0.454	0.153	2.69835e-62	B-Cells
782	chr1-1374835-1375597	ENST00000378853	AURKAIP1	ENSG00000175756	protein_coding	utr	chr1-1374997-1375173	0	0.000482246	0.559878	0.222	0.167	1	Neuronal Cells
783	chr1-1374835-1375597	ENST00000378853	AURKAIP1	ENSG00000175756	protein_coding	utr	chr1-1374997-1375173	0	0.003024	0.564488	0.254	0.166	1	Melanocytes
784	chr1-1374835-1375597	ENST00000378853	AURKAIP1	ENSG00000175756	protein_coding	utr	chr1-1374997-1375173	0	2.82324e-46	-0.960952	0.1	0.217	7.66482e-42	Keratinocytes
785	chr1-1374835-1375597	ENST00000378853	AURKAIP1	ENSG00000175756	protein_coding	utr	chr1-1374997-1375173	0	7.75499e-08	0.42535	0.224	0.165	0.0021054	T-Cells
786	chr1-1374835-1375597	ENST00000378853	AURKAIP1	ENSG00000175756	protein_coding	utr	chr1-1374997-1375173	0	3.06995e-16	0.672468	0.263	0.163	8.33462e-12	Myeloid Cells
787	chr1-1374835-1375597	ENST00000378853	AURKAIP1	ENSG00000175756	protein_coding	utr	chr1-1374997-1375173	0	9.93905e-67	1.35058	0.454	0.153	2.69835e-62	B-Cells
788	chr1-1374835-1375597	ENST00000378853	AURKAIP1	ENSG00000175756	protein_coding	utr	chr1-1374997-1375173	0	0.000482246	0.559878	0.222	0.167	1	Neuronal Cells
789	chr1-1374835-1375597	ENST00000378853	AURKAIP1	ENSG00000175756	protein_coding	utr	chr1-1374997-1375173	0	0.003024	0.564488	0.254	0.166	1	Melanocytes
790	chr1-13748795-13750005	ENST00000484063	PRDM2	ENSG00000116731	protein_coding	cds	chr1-13749361-13749463	0	8.01856e-06	0.405654	0.252	0.184	0.217696	Myeloid Cells
791	chr1-13748795-13750005	ENST00000484063	PRDM2	ENSG00000116731	protein_coding	cds	chr1-13749361-13749463	0	5.45026e-05	-0.507216	0.137	0.223	1	Keratinocytes
792	chr1-13748795-13750005	ENST00000484063	PRDM2	ENSG00000116731	protein_coding	cds	chr1-13749361-13749463	0	4.69771e-15	0.545646	0.274	0.182	1.27538e-10	T-Cells
793	chr1-13748795-13750005	ENST00000484063	PRDM2	ENSG00000116731	protein_coding	cds	chr1-13749361-13749463	0	0.00182039	-0.30246	0.15	0.189	1	Smooth Muscle
794	chr1-13748795-13750005	ENST00000484063	PRDM2	ENSG00000116731	protein_coding	cds	chr1-13749361-13749463	0	8.67108e-19	0.890088	0.391	0.176	2.35411e-14	B-Cells
795	chr1-13748795-13750005	ENST00000484063	PRDM2	ENSG00000116731	protein_coding	cds	chr1-13749361-13749463	0	8.01856e-06	0.405654	0.252	0.184	0.217696	Myeloid Cells
796	chr1-13748795-13750005	ENST00000484063	PRDM2	ENSG00000116731	protein_coding	cds	chr1-13749361-13749463	0	5.45026e-05	-0.507216	0.137	0.223	1	Keratinocytes
797	chr1-13748795-13750005	ENST00000484063	PRDM2	ENSG00000116731	protein_coding	cds	chr1-13749361-13749463	0	4.69771e-15	0.545646	0.274	0.182	1.27538e-10	T-Cells
798	chr1-13748795-13750005	ENST00000484063	PRDM2	ENSG00000116731	protein_coding	cds	chr1-13749361-13749463	0	0.00182039	-0.30246	0.15	0.189	1	Smooth Muscle
799	chr1-13748795-13750005	ENST00000484063	PRDM2	ENSG00000116731	protein_coding	cds	chr1-13749361-13749463	0	8.67108e-19	0.890088	0.391	0.176	2.35411e-14	B-Cells
800	chr1-1398891-1399666	ENST00000488340	CCNL2	ENSG00000221978	protein_coding	cds	chr1-1399019-1399306	0	0.00369371	-0.488577	0.122	0.193	1	Keratinocytes
801	chr1-1398891-1399666	ENST00000488340	CCNL2	ENSG00000221978	protein_coding	cds	chr1-1399019-1399306	0	2.21928e-31	1.07816	0.382	0.152	6.02513e-27	B-Cells
802	chr1-1398891-1399666	ENST00000488340	CCNL2	ENSG00000221978	protein_coding	cds	chr1-1399019-1399306	0	1.85105e-23	0.71431	0.26	0.158	5.02542e-19	T-Cells
803	chr1-1398891-1399666	ENST00000488340	CCNL2	ENSG00000221978	protein_coding	cds	chr1-1399019-1399306	0	3.56294e-07	0.475649	0.231	0.16	0.00967303	Myeloid Cells
804	chr1-1398891-1399666	ENST00000488340	CCNL2	ENSG00000221978	protein_coding	cds	chr1-1399019-1399306	0	0.00369371	-0.488577	0.122	0.193	1	Keratinocytes
805	chr1-1398891-1399666	ENST00000488340	CCNL2	ENSG00000221978	protein_coding	cds	chr1-1399019-1399306	0	2.21928e-31	1.07816	0.382	0.152	6.02513e-27	B-Cells
806	chr1-1398891-1399666	ENST00000488340	CCNL2	ENSG00000221978	protein_coding	cds	chr1-1399019-1399306	0	1.85105e-23	0.71431	0.26	0.158	5.02542e-19	T-Cells
807	chr1-1398891-1399666	ENST00000488340	CCNL2	ENSG00000221978	protein_coding	cds	chr1-1399019-1399306	0	3.56294e-07	0.475649	0.231	0.16	0.00967303	Myeloid Cells
808	chr1-1407033-1407489	ENST00000482352	MRPL20	ENSG00000242485	protein_coding	cds	chr1-1407131-1407217	0	5.51554e-17	0.908532	0.133	0.07	1.49741e-12	T-Cells
809	chr1-1407033-1407489	ENST00000482352	MRPL20	ENSG00000242485	protein_coding	cds	chr1-1407131-1407217	0	1.18772e-27	1.48232	0.212	0.066	3.22453e-23	B-Cells
810	chr1-1407033-1407489	ENST00000482352	MRPL20	ENSG00000242485	protein_coding	cds	chr1-1407131-1407217	0	2.93901e-08	0.743469	0.12	0.071	0.000797913	Myeloid Cells
811	chr1-1407033-1407489	ENST00000482352	MRPL20	ENSG00000242485	protein_coding	cds	chr1-1407131-1407217	0	0.000393753	1.04782	0.165	0.072	1	Mast Cells
812	chr1-1407033-1407489	ENST00000482352	MRPL20	ENSG00000242485	protein_coding	cds	chr1-1407131-1407217	0	5.51554e-17	0.908532	0.133	0.07	1.49741e-12	T-Cells
813	chr1-1407033-1407489	ENST00000482352	MRPL20	ENSG00000242485	protein_coding	cds	chr1-1407131-1407217	0	1.18772e-27	1.48232	0.212	0.066	3.22453e-23	B-Cells
814	chr1-1407033-1407489	ENST00000482352	MRPL20	ENSG00000242485	protein_coding	cds	chr1-1407131-1407217	0	2.93901e-08	0.743469	0.12	0.071	0.000797913	Myeloid Cells
815	chr1-1407033-1407489	ENST00000482352	MRPL20	ENSG00000242485	protein_coding	cds	chr1-1407131-1407217	0	0.000393753	1.04782	0.165	0.072	1	Mast Cells
816	chr1-1407033-1407489	ENST00000482352	MRPL20	ENSG00000242485	protein_coding	cds	chr1-1407131-1407217	0	5.51554e-17	0.908532	0.133	0.07	1.49741e-12	T-Cells
817	chr1-1407033-1407489	ENST00000482352	MRPL20	ENSG00000242485	protein_coding	cds	chr1-1407131-1407217	0	1.18772e-27	1.48232	0.212	0.066	3.22453e-23	B-Cells
818	chr1-1407033-1407489	ENST00000482352	MRPL20	ENSG00000242485	protein_coding	cds	chr1-1407131-1407217	0	2.93901e-08	0.743469	0.12	0.071	0.000797913	Myeloid Cells
819	chr1-1407033-1407489	ENST00000482352	MRPL20	ENSG00000242485	protein_coding	cds	chr1-1407131-1407217	0	0.000393753	1.04782	0.165	0.072	1	Mast Cells
820	chr1-144412474-144412733	ENST00000455105	RP11-763B22.4	ENSG00000237343	lincRNA	exon	chr1-144418113-144418370	5379	2.55155e-48	2.42733	0.125	0.021	6.92719e-44	B-Cells
821	chr1-144546335-144546642	ENST00000581138	PPIAL4F	ENSG00000279782	protein_coding	exon	chr1-144592868-144593527	46225	3.05079e-40	2.25662	0.113	0.021	8.2826e-36	B-Cells
822	chr1-144551864-144552328	ENST00000581138	PPIAL4F	ENSG00000279782	protein_coding	exon	chr1-144592868-144593527	40539	8.8942e-07	1.1946	0.127	0.053	0.0241469	Melanocytes
823	chr1-144551864-144552328	ENST00000581138	PPIAL4F	ENSG00000279782	protein_coding	exon	chr1-144592868-144593527	40539	2.21524e-11	1.2283	0.135	0.05	6.01414e-07	B-Cells
824	chr1-144551864-144552328	ENST00000581138	PPIAL4F	ENSG00000279782	protein_coding	exon	chr1-144592868-144593527	40539	8.8942e-07	1.1946	0.127	0.053	0.0241469	Melanocytes
825	chr1-144551864-144552328	ENST00000581138	PPIAL4F	ENSG00000279782	protein_coding	exon	chr1-144592868-144593527	40539	2.21524e-11	1.2283	0.135	0.05	6.01414e-07	B-Cells
826	chr1-145280937-145281255	ENST00000618589	CH17-373J23.1	ENSG00000276216	lincRNA	exon	chr1-145281116-145281462	0	1.28877e-47	2.38494	0.13	0.022	3.49887e-43	B-Cells
827	chr1-145607843-145608158	ENST00000528944	GPR89A	ENSG00000117262	protein_coding	cds	chr1-145608134-145608175	0	4.45072e-16	1.21588	0.183	0.067	1.20833e-11	B-Cells
828	chr1-145823682-145824258	ENST00000582693	RNF115	ENSG00000265491	protein_coding	cds	chr1-145823772-145823873	0	0.000369091	0.404497	0.126	0.093	1	T-Cells
829	chr1-145823682-145824258	ENST00000582693	RNF115	ENSG00000265491	protein_coding	cds	chr1-145823772-145823873	0	0.00579613	0.603355	0.149	0.094	1	Lymphatic Endothelial Cells
830	chr1-145823682-145824258	ENST00000582693	RNF115	ENSG00000265491	protein_coding	cds	chr1-145823772-145823873	0	1.54985e-05	0.471097	0.125	0.089	0.42077	Fibroblasts
831	chr1-145823682-145824258	ENST00000582693	RNF115	ENSG00000265491	protein_coding	cds	chr1-145823772-145823873	0	3.27304e-11	1.04372	0.214	0.088	8.88597e-07	B-Cells
832	chr1-145823682-145824258	ENST00000582693	RNF115	ENSG00000265491	protein_coding	cds	chr1-145823772-145823873	0	3.30264e-09	-0.75269	0.063	0.118	8.96634e-05	Keratinocytes
833	chr1-145845527-145845902	ENST00000334513	NUDT17	ENSG00000186364	protein_coding	cds	chr1-145845641-145845832	0	1.2212e-20	1.69079	0.132	0.037	3.31543e-16	B-Cells
834	chr1-145845527-145845902	ENST00000334513	NUDT17	ENSG00000186364	protein_coding	cds	chr1-145845641-145845832	0	0.000372563	1.30361	0.112	0.04	1	Mast Cells
835	chr1-145891815-145892384	ENST00000539363	ITGA10	ENSG00000143127	protein_coding	utr	chr1-145891214-145892797	0	4.55011e-26	1.25238	0.17	0.068	1.23531e-21	Secretory Cells
836	chr1-145891815-145892384	ENST00000539363	ITGA10	ENSG00000143127	protein_coding	utr	chr1-145891214-145892797	0	5.37292e-05	0.867384	0.132	0.072	1	Lymphatic Endothelial Cells
837	chr1-145891815-145892384	ENST00000539363	ITGA10	ENSG00000143127	protein_coding	utr	chr1-145891214-145892797	0	0.00713905	0.739658	0.129	0.072	1	Melanocytes
838	chr1-145891815-145892384	ENST00000539363	ITGA10	ENSG00000143127	protein_coding	utr	chr1-145891214-145892797	0	6.14641e-38	0.968072	0.126	0.065	1.66869e-33	Endothelial Cells
839	chr1-145891815-145892384	ENST00000539363	ITGA10	ENSG00000143127	protein_coding	utr	chr1-145891214-145892797	0	4.55011e-26	1.25238	0.17	0.068	1.23531e-21	Secretory Cells
840	chr1-145891815-145892384	ENST00000539363	ITGA10	ENSG00000143127	protein_coding	utr	chr1-145891214-145892797	0	5.37292e-05	0.867384	0.132	0.072	1	Lymphatic Endothelial Cells
841	chr1-145891815-145892384	ENST00000539363	ITGA10	ENSG00000143127	protein_coding	utr	chr1-145891214-145892797	0	0.00713905	0.739658	0.129	0.072	1	Melanocytes
842	chr1-145891815-145892384	ENST00000539363	ITGA10	ENSG00000143127	protein_coding	utr	chr1-145891214-145892797	0	6.14641e-38	0.968072	0.126	0.065	1.66869e-33	Endothelial Cells
843	chr1-145918199-145919080	ENST00000537888	PEX11B	ENSG00000131779	protein_coding	cds	chr1-145918432-145918445	0	6.95275e-09	-0.615807	0.094	0.146	0.00018876	Smooth Muscle
844	chr1-145918199-145919080	ENST00000537888	PEX11B	ENSG00000131779	protein_coding	cds	chr1-145918432-145918445	0	1.53504e-32	1.13721	0.345	0.133	4.16749e-28	B-Cells
845	chr1-145918199-145919080	ENST00000537888	PEX11B	ENSG00000131779	protein_coding	cds	chr1-145918432-145918445	0	1.6623e-21	-0.326028	0.124	0.147	4.51298e-17	Fibroblasts
846	chr1-145918199-145919080	ENST00000537888	PEX11B	ENSG00000131779	protein_coding	cds	chr1-145918432-145918445	0	1.30774e-07	0.450394	0.199	0.14	0.00355039	T-Cells
847	chr1-145918199-145919080	ENST00000537888	PEX11B	ENSG00000131779	protein_coding	cds	chr1-145918432-145918445	0	7.41553e-05	0.418852	0.198	0.141	1	Myeloid Cells
848	chr1-145927074-145927703	ENST00000632555	RBM8A	ENSG00000265241	protein_coding	cds	chr1-145927360-145927426	0	9.87962e-09	0.58198	0.191	0.125	0.000268222	Myeloid Cells
849	chr1-145927074-145927703	ENST00000632555	RBM8A	ENSG00000265241	protein_coding	cds	chr1-145927360-145927426	0	6.13523e-33	1.20716	0.323	0.118	1.66565e-28	B-Cells
850	chr1-145927074-145927703	ENST00000632555	RBM8A	ENSG00000265241	protein_coding	cds	chr1-145927360-145927426	0	2.93337e-07	-0.356513	0.107	0.129	0.0079638	Secretory Cells
851	chr1-145927074-145927703	ENST00000632555	RBM8A	ENSG00000265241	protein_coding	cds	chr1-145927360-145927426	0	2.00383e-15	0.667543	0.198	0.125	5.4402e-11	T-Cells
852	chr1-145927074-145927703	ENST00000632555	RBM8A	ENSG00000265241	protein_coding	cds	chr1-145927360-145927426	0	9.87962e-09	0.58198	0.191	0.125	0.000268222	Myeloid Cells
853	chr1-145927074-145927703	ENST00000632555	RBM8A	ENSG00000265241	protein_coding	cds	chr1-145927360-145927426	0	6.13523e-33	1.20716	0.323	0.118	1.66565e-28	B-Cells
854	chr1-145927074-145927703	ENST00000632555	RBM8A	ENSG00000265241	protein_coding	cds	chr1-145927360-145927426	0	2.93337e-07	-0.356513	0.107	0.129	0.0079638	Secretory Cells
855	chr1-145927074-145927703	ENST00000632555	RBM8A	ENSG00000265241	protein_coding	cds	chr1-145927360-145927426	0	2.00383e-15	0.667543	0.198	0.125	5.4402e-11	T-Cells
856	chr1-145927074-145927703	ENST00000632555	RBM8A	ENSG00000265241	protein_coding	cds	chr1-145927360-145927426	0	9.87962e-09	0.58198	0.191	0.125	0.000268222	Myeloid Cells
857	chr1-145927074-145927703	ENST00000632555	RBM8A	ENSG00000265241	protein_coding	cds	chr1-145927360-145927426	0	6.13523e-33	1.20716	0.323	0.118	1.66565e-28	B-Cells
858	chr1-145927074-145927703	ENST00000632555	RBM8A	ENSG00000265241	protein_coding	cds	chr1-145927360-145927426	0	2.93337e-07	-0.356513	0.107	0.129	0.0079638	Secretory Cells
859	chr1-145927074-145927703	ENST00000632555	RBM8A	ENSG00000265241	protein_coding	cds	chr1-145927360-145927426	0	2.00383e-15	0.667543	0.198	0.125	5.4402e-11	T-Cells
860	chr1-145957444-145958188	ENST00000604000	LIX1L	ENSG00000271601	protein_coding	cds	chr1-145957636-145957927	0	1.24865e-05	0.253028	0.185	0.166	0.338996	Smooth Muscle
861	chr1-145957444-145958188	ENST00000604000	LIX1L	ENSG00000271601	protein_coding	cds	chr1-145957636-145957927	0	0.000636724	0.567195	0.217	0.167	1	Neuronal Cells
862	chr1-145957444-145958188	ENST00000604000	LIX1L	ENSG00000271601	protein_coding	cds	chr1-145957636-145957927	0	5.30612e-09	0.762603	0.326	0.159	0.000144056	B-Cells
863	chr1-145957444-145958188	ENST00000604000	LIX1L	ENSG00000271601	protein_coding	cds	chr1-145957636-145957927	0	0.00141594	0.336444	0.217	0.165	1	Myeloid Cells
864	chr1-145957444-145958188	ENST00000604000	LIX1L	ENSG00000271601	protein_coding	cds	chr1-145957636-145957927	0	8.6138e-10	-0.580807	0.12	0.201	2.33856e-05	Keratinocytes
865	chr1-145957444-145958188	ENST00000604000	LIX1L	ENSG00000271601	protein_coding	cds	chr1-145957636-145957927	0	0.00467262	0.251354	0.203	0.165	1	T-Cells
866	chr1-145964332-145964760	ENST00000606888	ANKRD34A	ENSG00000272031	protein_coding	utr	chr1-145964184-145964582	0	9.22715e-07	-0.673666	0.066	0.12	0.0250508	Keratinocytes
867	chr1-145964332-145964760	ENST00000606888	ANKRD34A	ENSG00000272031	protein_coding	utr	chr1-145964184-145964582	0	3.76347e-08	0.566733	0.139	0.095	0.00102174	T-Cells
868	chr1-145964332-145964760	ENST00000606888	ANKRD34A	ENSG00000272031	protein_coding	utr	chr1-145964184-145964582	0	1.41956e-16	1.12829	0.23	0.09	3.85396e-12	B-Cells
869	chr1-145964332-145964760	ENST00000606888	ANKRD34A	ENSG00000272031	protein_coding	utr	chr1-145964184-145964582	0	9.22715e-07	-0.673666	0.066	0.12	0.0250508	Keratinocytes
870	chr1-145964332-145964760	ENST00000606888	ANKRD34A	ENSG00000272031	protein_coding	utr	chr1-145964184-145964582	0	3.76347e-08	0.566733	0.139	0.095	0.00102174	T-Cells
871	chr1-145964332-145964760	ENST00000606888	ANKRD34A	ENSG00000272031	protein_coding	utr	chr1-145964184-145964582	0	1.41956e-16	1.12829	0.23	0.09	3.85396e-12	B-Cells
872	chr1-145979317-145979744	ENST00000369314	POLR3GL	ENSG00000121851	protein_coding	utr	chr1-145978448-145978848	468	1.03387e-37	-1.08734	0.058	0.137	2.80686e-33	Keratinocytes
873	chr1-145979317-145979744	ENST00000369314	POLR3GL	ENSG00000121851	protein_coding	utr	chr1-145978448-145978848	468	3.08566e-07	0.39543	0.126	0.102	0.00837726	Smooth Muscle
874	chr1-145979317-145979744	ENST00000369314	POLR3GL	ENSG00000121851	protein_coding	utr	chr1-145978448-145978848	468	0.000349259	0.872663	0.202	0.102	1	Mast Cells
875	chr1-145979317-145979744	ENST00000369314	POLR3GL	ENSG00000121851	protein_coding	utr	chr1-145978448-145978848	468	1.44099e-27	1.24474	0.267	0.095	3.91215e-23	B-Cells
876	chr1-145979317-145979744	ENST00000369314	POLR3GL	ENSG00000121851	protein_coding	utr	chr1-145978448-145978848	468	1.22705e-07	0.605456	0.16	0.101	0.00333131	Myeloid Cells
877	chr1-145979317-145979744	ENST00000369314	POLR3GL	ENSG00000121851	protein_coding	utr	chr1-145978448-145978848	468	0.000168743	0.411575	0.133	0.098	1	Fibroblasts
878	chr1-145979317-145979744	ENST00000369314	POLR3GL	ENSG00000121851	protein_coding	utr	chr1-145978448-145978848	468	1.03387e-37	-1.08734	0.058	0.137	2.80686e-33	Keratinocytes
879	chr1-145979317-145979744	ENST00000369314	POLR3GL	ENSG00000121851	protein_coding	utr	chr1-145978448-145978848	468	3.08566e-07	0.39543	0.126	0.102	0.00837726	Smooth Muscle
880	chr1-145979317-145979744	ENST00000369314	POLR3GL	ENSG00000121851	protein_coding	utr	chr1-145978448-145978848	468	0.000349259	0.872663	0.202	0.102	1	Mast Cells
881	chr1-145979317-145979744	ENST00000369314	POLR3GL	ENSG00000121851	protein_coding	utr	chr1-145978448-145978848	468	1.44099e-27	1.24474	0.267	0.095	3.91215e-23	B-Cells
882	chr1-145979317-145979744	ENST00000369314	POLR3GL	ENSG00000121851	protein_coding	utr	chr1-145978448-145978848	468	1.22705e-07	0.605456	0.16	0.101	0.00333131	Myeloid Cells
883	chr1-145979317-145979744	ENST00000369314	POLR3GL	ENSG00000121851	protein_coding	utr	chr1-145978448-145978848	468	0.000168743	0.411575	0.133	0.098	1	Fibroblasts
884	chr1-145996522-145996969	ENST00000582401	TXNIP	ENSG00000265972	protein_coding	utr	chr1-145996267-145996600	0	0.00206051	0.605271	0.163	0.117	1	Neuronal Cells
885	chr1-145996522-145996969	ENST00000582401	TXNIP	ENSG00000265972	protein_coding	utr	chr1-145996267-145996600	0	6.86487e-22	1.1379	0.281	0.109	1.86374e-17	B-Cells
886	chr1-145996522-145996969	ENST00000582401	TXNIP	ENSG00000265972	protein_coding	utr	chr1-145996267-145996600	0	0.0049239	0.373421	0.152	0.116	1	Myeloid Cells
887	chr1-145996522-145996969	ENST00000582401	TXNIP	ENSG00000265972	protein_coding	utr	chr1-145996267-145996600	0	1.27002e-27	-0.943586	0.07	0.152	3.44799e-23	Keratinocytes
888	chr1-145996522-145996969	ENST00000582401	TXNIP	ENSG00000265972	protein_coding	utr	chr1-145996267-145996600	0	2.82561e-05	0.424449	0.153	0.111	0.767124	Fibroblasts
889	chr1-145997176-145997394	ENST00000582401	TXNIP	ENSG00000265972	protein_coding	exon	chr1-145996017-145996600	575	1.62843e-58	2.59619	0.138	0.021	4.42102e-54	B-Cells
890	chr1-146051899-146052526	ENST00000610820	RP11-458D21.1	ENSG00000233396	lincRNA	exon	chr1-146052566-146052948	39	0.00955169	1.026	0.1	0.043	1	Mast Cells
891	chr1-146051899-146052526	ENST00000610820	RP11-458D21.1	ENSG00000233396	lincRNA	exon	chr1-146052566-146052948	39	2.00494e-09	1.24283	0.11	0.04	5.44321e-05	B-Cells
892	chr1-146376781-146377203	ENST00000584068	AC243756.1	ENSG00000270339	protein_coding	exon	chr1-146344006-146344790	31990	1.26723e-34	2.03362	0.13	0.029	3.4404e-30	B-Cells
893	chr1-146387148-146387540	ENST00000584068	AC243756.1	ENSG00000270339	protein_coding	exon	chr1-146344006-146344790	42357	6.8668e-14	1.51296	0.101	0.031	1.86427e-09	B-Cells
894	chr1-147084716-147085094	ENST00000254101	PRKAB2	ENSG00000131791	protein_coding	utr	chr1-147155106-147159564	70011	4.48935e-08	1.43161	0.112	0.039	0.00121881	Melanocytes
895	chr1-147084716-147085094	ENST00000254101	PRKAB2	ENSG00000131791	protein_coding	utr	chr1-147155106-147159564	70011	1.63659e-09	1.29051	0.104	0.037	4.44318e-05	B-Cells
896	chr1-147084716-147085094	ENST00000254101	PRKAB2	ENSG00000131791	protein_coding	utr	chr1-147155106-147159564	70011	4.48935e-08	1.43161	0.112	0.039	0.00121881	Melanocytes
897	chr1-147084716-147085094	ENST00000254101	PRKAB2	ENSG00000131791	protein_coding	utr	chr1-147155106-147159564	70011	1.63659e-09	1.29051	0.104	0.037	4.44318e-05	B-Cells
898	chr1-1471415-1471783	ENST00000308647	ATAD3B	ENSG00000160072	protein_coding	utr	chr1-1471769-1471884	0	2.44859e-14	1.14898	0.207	0.08	6.64768e-10	B-Cells
899	chr1-1471415-1471783	ENST00000308647	ATAD3B	ENSG00000160072	protein_coding	utr	chr1-1471769-1471884	0	1.96452e-07	0.573642	0.128	0.084	0.00533346	T-Cells
900	chr1-1471415-1471783	ENST00000308647	ATAD3B	ENSG00000160072	protein_coding	utr	chr1-1471769-1471884	0	2.44859e-14	1.14898	0.207	0.08	6.64768e-10	B-Cells
901	chr1-1471415-1471783	ENST00000308647	ATAD3B	ENSG00000160072	protein_coding	utr	chr1-1471769-1471884	0	1.96452e-07	0.573642	0.128	0.084	0.00533346	T-Cells
902	chr1-147171891-147172971	ENST00000254101	PRKAB2	ENSG00000131791	protein_coding	cds	chr1-147171989-147172144	0	4.15238e-78	-1.11969	0.096	0.233	1.12733e-73	Keratinocytes
903	chr1-147171891-147172971	ENST00000254101	PRKAB2	ENSG00000131791	protein_coding	cds	chr1-147171989-147172144	0	1.77719e-06	0.378194	0.229	0.172	0.0482489	T-Cells
904	chr1-147171891-147172971	ENST00000254101	PRKAB2	ENSG00000131791	protein_coding	cds	chr1-147171989-147172144	0	4.96589e-05	0.596161	0.264	0.174	1	Lymphatic Endothelial Cells
905	chr1-147171891-147172971	ENST00000254101	PRKAB2	ENSG00000131791	protein_coding	cds	chr1-147171989-147172144	0	1.02536e-08	0.507768	0.252	0.171	0.000278375	Myeloid Cells
906	chr1-147171891-147172971	ENST00000254101	PRKAB2	ENSG00000131791	protein_coding	cds	chr1-147171989-147172144	0	0.000180525	0.34882	0.217	0.167	1	Fibroblasts
907	chr1-147171891-147172971	ENST00000254101	PRKAB2	ENSG00000131791	protein_coding	cds	chr1-147171989-147172144	0	2.31965e-47	1.20649	0.44	0.162	6.29762e-43	B-Cells
908	chr1-147171891-147172971	ENST00000254101	PRKAB2	ENSG00000131791	protein_coding	cds	chr1-147171989-147172144	0	4.15238e-78	-1.11969	0.096	0.233	1.12733e-73	Keratinocytes
909	chr1-147171891-147172971	ENST00000254101	PRKAB2	ENSG00000131791	protein_coding	cds	chr1-147171989-147172144	0	1.77719e-06	0.378194	0.229	0.172	0.0482489	T-Cells
910	chr1-147171891-147172971	ENST00000254101	PRKAB2	ENSG00000131791	protein_coding	cds	chr1-147171989-147172144	0	4.96589e-05	0.596161	0.264	0.174	1	Lymphatic Endothelial Cells
911	chr1-147171891-147172971	ENST00000254101	PRKAB2	ENSG00000131791	protein_coding	cds	chr1-147171989-147172144	0	1.02536e-08	0.507768	0.252	0.171	0.000278375	Myeloid Cells
912	chr1-147171891-147172971	ENST00000254101	PRKAB2	ENSG00000131791	protein_coding	cds	chr1-147171989-147172144	0	0.000180525	0.34882	0.217	0.167	1	Fibroblasts
913	chr1-147171891-147172971	ENST00000254101	PRKAB2	ENSG00000131791	protein_coding	cds	chr1-147171989-147172144	0	2.31965e-47	1.20649	0.44	0.162	6.29762e-43	B-Cells
914	chr1-147242375-147243199	ENST00000622533	CHD1L	ENSG00000131778	protein_coding	cds	chr1-147242704-147242830	0	1.17472e-05	0.363781	0.212	0.161	0.318925	T-Cells
915	chr1-147242375-147243199	ENST00000622533	CHD1L	ENSG00000131778	protein_coding	cds	chr1-147242704-147242830	0	1.49143e-14	0.898442	0.346	0.154	4.04908e-10	B-Cells
916	chr1-147242375-147243199	ENST00000622533	CHD1L	ENSG00000131778	protein_coding	cds	chr1-147242704-147242830	0	9.94533e-07	0.465229	0.23	0.16	0.0270006	Myeloid Cells
917	chr1-147242375-147243199	ENST00000622533	CHD1L	ENSG00000131778	protein_coding	cds	chr1-147242704-147242830	0	1.60435e-11	-0.641037	0.113	0.2	4.35565e-07	Keratinocytes
918	chr1-147541210-147541500	ENST00000234739	BCL9	ENSG00000116128	protein_coding	utr	chr1-147541412-147541674	0	9.79593e-07	1.25629	0.118	0.047	0.026595	Melanocytes
919	chr1-147541210-147541500	ENST00000234739	BCL9	ENSG00000116128	protein_coding	utr	chr1-147541412-147541674	0	5.18265e-06	1.33207	0.113	0.048	0.140704	Neuronal Cells
920	chr1-147541210-147541500	ENST00000234739	BCL9	ENSG00000116128	protein_coding	utr	chr1-147541412-147541674	0	1.16266e-10	1.05709	0.101	0.046	3.15652e-06	Secretory Cells
921	chr1-147541210-147541500	ENST00000234739	BCL9	ENSG00000116128	protein_coding	utr	chr1-147541412-147541674	0	9.79593e-07	1.25629	0.118	0.047	0.026595	Melanocytes
922	chr1-147541210-147541500	ENST00000234739	BCL9	ENSG00000116128	protein_coding	utr	chr1-147541412-147541674	0	5.18265e-06	1.33207	0.113	0.048	0.140704	Neuronal Cells
923	chr1-147541210-147541500	ENST00000234739	BCL9	ENSG00000116128	protein_coding	utr	chr1-147541412-147541674	0	1.16266e-10	1.05709	0.101	0.046	3.15652e-06	Secretory Cells
924	chr1-147599067-147600336	ENST00000234739	BCL9	ENSG00000116128	protein_coding	gap	chr1-147541675-147604776	0	0.00122927	0.297918	0.341	0.273	1	Secretory Cells
925	chr1-147599067-147600336	ENST00000234739	BCL9	ENSG00000116128	protein_coding	gap	chr1-147541675-147604776	0	5.63994e-10	-0.442832	0.21	0.324	1.53119e-05	Keratinocytes
926	chr1-147599067-147600336	ENST00000234739	BCL9	ENSG00000116128	protein_coding	gap	chr1-147541675-147604776	0	0.00250018	0.3745	0.339	0.275	1	Neuronal Cells
927	chr1-147599067-147600336	ENST00000234739	BCL9	ENSG00000116128	protein_coding	gap	chr1-147541675-147604776	0	0.00644214	0.392353	0.391	0.274	1	Melanocytes
928	chr1-147599067-147600336	ENST00000234739	BCL9	ENSG00000116128	protein_coding	gap	chr1-147541675-147604776	0	4.72058e-07	0.544991	0.484	0.265	0.0128159	B-Cells
929	chr1-147669554-147670819	ENST00000620634	ACP6	ENSG00000162836	protein_coding	cds	chr1-147669830-147670048	0	0.00318886	0.435753	0.111	0.08	1	Myeloid Cells
930	chr1-147669554-147670819	ENST00000620634	ACP6	ENSG00000162836	protein_coding	cds	chr1-147669830-147670048	0	2.54922e-09	0.652944	0.127	0.079	6.92088e-05	T-Cells
931	chr1-148334307-148335241	ENST00000452996	RP11-495P10.3	ENSG00000224481	lincRNA	gap	chr1-148330085-148344228	0	0.00104631	0.564951	0.113	0.072	1	Secretory Cells
932	chr1-148334307-148335241	ENST00000452996	RP11-495P10.3	ENSG00000224481	lincRNA	gap	chr1-148330085-148344228	0	0.00334272	0.457786	0.105	0.073	1	Myeloid Cells
933	chr1-148334307-148335241	ENST00000452996	RP11-495P10.3	ENSG00000224481	lincRNA	gap	chr1-148330085-148344228	0	1.32906e-13	1.1609	0.179	0.069	3.60828e-09	B-Cells
934	chr1-148388572-148389023	ENST00000622328	LINC01138	ENSG00000274020	lincRNA	gap	chr1-148379555-148459601	0	1.60047e-08	0.820755	0.102	0.055	0.000434512	Myeloid Cells
935	chr1-148388572-148389023	ENST00000622328	LINC01138	ENSG00000274020	lincRNA	gap	chr1-148379555-148459601	0	4.65612e-40	1.73827	0.194	0.051	1.26409e-35	B-Cells
936	chr1-148388572-148389023	ENST00000622328	LINC01138	ENSG00000274020	lincRNA	gap	chr1-148379555-148459601	0	1.60047e-08	0.820755	0.102	0.055	0.000434512	Myeloid Cells
937	chr1-148388572-148389023	ENST00000622328	LINC01138	ENSG00000274020	lincRNA	gap	chr1-148379555-148459601	0	4.65612e-40	1.73827	0.194	0.051	1.26409e-35	B-Cells
938	chr1-148402246-148402675	ENST00000634549	RP11-495P10.1	ENSG00000231551	lincRNA	gap	chr1-148402666-148417662	0	1.94507e-28	1.72268	0.146	0.038	5.28066e-24	B-Cells
939	chr1-148522522-148522806	ENST00000619423	NBPF14	ENSG00000270629	protein_coding	utr	chr1-148531385-148533004	8578	1.31504e-51	2.42959	0.133	0.022	3.5702e-47	B-Cells
940	chr1-14911259-14911618	ENST00000636203	KAZN	ENSG00000189337	protein_coding	gap	chr1-14599224-14960683	0	1.07791e-38	1.84772	0.128	0.033	2.92643e-34	Secretory Cells
941	chr1-14923899-14924724	ENST00000361144	KAZN	ENSG00000189337	protein_coding	cds	chr1-14924365-14924572	0	1.21471e-09	0.573074	0.129	0.083	3.29782e-05	Fibroblasts
942	chr1-14923899-14924724	ENST00000361144	KAZN	ENSG00000189337	protein_coding	cds	chr1-14924365-14924572	0	0.000257892	0.823843	0.169	0.089	1	Melanocytes
943	chr1-14923899-14924724	ENST00000361144	KAZN	ENSG00000189337	protein_coding	cds	chr1-14924365-14924572	0	3.95065e-12	0.862207	0.163	0.087	1.07256e-07	Secretory Cells
944	chr1-14923899-14924724	ENST00000361144	KAZN	ENSG00000189337	protein_coding	cds	chr1-14924365-14924572	0	1.21471e-09	0.573074	0.129	0.083	3.29782e-05	Fibroblasts
945	chr1-14923899-14924724	ENST00000361144	KAZN	ENSG00000189337	protein_coding	cds	chr1-14924365-14924572	0	0.000257892	0.823843	0.169	0.089	1	Melanocytes
946	chr1-14923899-14924724	ENST00000361144	KAZN	ENSG00000189337	protein_coding	cds	chr1-14924365-14924572	0	3.95065e-12	0.862207	0.163	0.087	1.07256e-07	Secretory Cells
947	chr1-149636304-149636819	ENST00000622695	LINC00869	ENSG00000277147	lincRNA	gap	chr1-149607555-149646598	0	1.18229e-13	1.05504	0.103	0.049	3.20981e-09	Myeloid Cells
948	chr1-149636304-149636819	ENST00000622695	LINC00869	ENSG00000277147	lincRNA	gap	chr1-149607555-149646598	0	5.22355e-24	1.56583	0.155	0.046	1.41814e-19	B-Cells
949	chr1-149636304-149636819	ENST00000622695	LINC00869	ENSG00000277147	lincRNA	gap	chr1-149607555-149646598	0	0.000123857	1.04957	0.108	0.05	1	Melanocytes
950	chr1-149636304-149636819	ENST00000622695	LINC00869	ENSG00000277147	lincRNA	gap	chr1-149607555-149646598	0	1.18229e-13	1.05504	0.103	0.049	3.20981e-09	Myeloid Cells
951	chr1-149636304-149636819	ENST00000622695	LINC00869	ENSG00000277147	lincRNA	gap	chr1-149607555-149646598	0	5.22355e-24	1.56583	0.155	0.046	1.41814e-19	B-Cells
952	chr1-149636304-149636819	ENST00000622695	LINC00869	ENSG00000277147	lincRNA	gap	chr1-149607555-149646598	0	0.000123857	1.04957	0.108	0.05	1	Melanocytes
953	chr1-14968332-14968767	ENST00000636203	KAZN	ENSG00000189337	protein_coding	gap	chr1-14960876-15034748	0	1.63618e-24	2.27514	0.156	0.031	4.44206e-20	Melanocytes
954	chr1-149886414-149887052	ENST00000369155	HIST2H2BE	ENSG00000184678	protein_coding	cds	chr1-149886260-149886640	0	2.424e-20	0.708094	0.235	0.142	6.5809e-16	T-Cells
955	chr1-149886414-149887052	ENST00000369155	HIST2H2BE	ENSG00000184678	protein_coding	cds	chr1-149886260-149886640	0	5.60759e-53	1.33676	0.393	0.135	1.52241e-48	B-Cells
956	chr1-149886414-149887052	ENST00000369155	HIST2H2BE	ENSG00000184678	protein_coding	cds	chr1-149886260-149886640	0	1.28063e-30	-0.904462	0.09	0.189	3.47679e-26	Keratinocytes
957	chr1-149886414-149887052	ENST00000369155	HIST2H2BE	ENSG00000184678	protein_coding	cds	chr1-149886260-149886640	0	3.67571e-05	0.438576	0.201	0.144	0.997918	Myeloid Cells
958	chr1-149886414-149887052	ENST00000369155	HIST2H2BE	ENSG00000184678	protein_coding	cds	chr1-149886260-149886640	0	2.424e-20	0.708094	0.235	0.142	6.5809e-16	T-Cells
959	chr1-149886414-149887052	ENST00000369155	HIST2H2BE	ENSG00000184678	protein_coding	cds	chr1-149886260-149886640	0	5.60759e-53	1.33676	0.393	0.135	1.52241e-48	B-Cells
960	chr1-149886414-149887052	ENST00000369155	HIST2H2BE	ENSG00000184678	protein_coding	cds	chr1-149886260-149886640	0	1.28063e-30	-0.904462	0.09	0.189	3.47679e-26	Keratinocytes
961	chr1-149886414-149887052	ENST00000369155	HIST2H2BE	ENSG00000184678	protein_coding	cds	chr1-149886260-149886640	0	3.67571e-05	0.438576	0.201	0.144	0.997918	Myeloid Cells
962	chr1-149887529-149888183	ENST00000331128	HIST2H2AB	ENSG00000184270	protein_coding	cds	chr1-149887524-149887916	0	6.20864e-40	1.41336	0.305	0.099	1.68558e-35	B-Cells
963	chr1-149887529-149888183	ENST00000331128	HIST2H2AB	ENSG00000184270	protein_coding	cds	chr1-149887524-149887916	0	8.0643e-05	-0.65992	0.075	0.134	1	Keratinocytes
964	chr1-149887529-149888183	ENST00000331128	HIST2H2AB	ENSG00000184270	protein_coding	cds	chr1-149887524-149887916	0	1.066e-16	0.751184	0.18	0.105	2.89409e-12	T-Cells
965	chr1-149887529-149888183	ENST00000331128	HIST2H2AB	ENSG00000184270	protein_coding	cds	chr1-149887524-149887916	0	6.20864e-40	1.41336	0.305	0.099	1.68558e-35	B-Cells
966	chr1-149887529-149888183	ENST00000331128	HIST2H2AB	ENSG00000184270	protein_coding	cds	chr1-149887524-149887916	0	8.0643e-05	-0.65992	0.075	0.134	1	Keratinocytes
967	chr1-149887529-149888183	ENST00000331128	HIST2H2AB	ENSG00000184270	protein_coding	cds	chr1-149887524-149887916	0	1.066e-16	0.751184	0.18	0.105	2.89409e-12	T-Cells
968	chr1-149927576-149927977	ENST00000271628	SF3B4	ENSG00000143368	protein_coding	cds	chr1-149927726-149927759	0	9.80006e-13	0.739861	0.141	0.083	2.66062e-08	T-Cells
969	chr1-149927576-149927977	ENST00000271628	SF3B4	ENSG00000143368	protein_coding	cds	chr1-149927726-149927759	0	1.20846e-23	1.30356	0.226	0.079	3.28085e-19	B-Cells
970	chr1-149927576-149927977	ENST00000271628	SF3B4	ENSG00000143368	protein_coding	cds	chr1-149927726-149927759	0	0.00417378	0.42964	0.117	0.085	1	Myeloid Cells
971	chr1-149927576-149927977	ENST00000271628	SF3B4	ENSG00000143368	protein_coding	cds	chr1-149927726-149927759	0	0.00473102	-0.593409	0.061	0.104	1	Keratinocytes
972	chr1-149927576-149927977	ENST00000271628	SF3B4	ENSG00000143368	protein_coding	cds	chr1-149927726-149927759	0	9.80006e-13	0.739861	0.141	0.083	2.66062e-08	T-Cells
973	chr1-149927576-149927977	ENST00000271628	SF3B4	ENSG00000143368	protein_coding	cds	chr1-149927726-149927759	0	1.20846e-23	1.30356	0.226	0.079	3.28085e-19	B-Cells
974	chr1-149927576-149927977	ENST00000271628	SF3B4	ENSG00000143368	protein_coding	cds	chr1-149927726-149927759	0	0.00417378	0.42964	0.117	0.085	1	Myeloid Cells
975	chr1-149927576-149927977	ENST00000271628	SF3B4	ENSG00000143368	protein_coding	cds	chr1-149927726-149927759	0	0.00473102	-0.593409	0.061	0.104	1	Keratinocytes
976	chr1-150010181-150010947	ENST00000581312	OTUD7B	ENSG00000264522	protein_coding	utr	chr1-150010448-150010676	0	1.11153e-12	-0.801803	0.062	0.12	3.01771e-08	Keratinocytes
977	chr1-150010181-150010947	ENST00000581312	OTUD7B	ENSG00000264522	protein_coding	utr	chr1-150010448-150010676	0	9.28725e-16	0.682381	0.145	0.086	2.52139e-11	Fibroblasts
978	chr1-150010181-150010947	ENST00000581312	OTUD7B	ENSG00000264522	protein_coding	utr	chr1-150010448-150010676	0	2.3228e-15	0.55826	0.133	0.091	6.30617e-11	Endothelial Cells
979	chr1-150010181-150010947	ENST00000581312	OTUD7B	ENSG00000264522	protein_coding	utr	chr1-150010448-150010676	0	0.000173682	0.289473	0.111	0.095	1	Smooth Muscle
980	chr1-150010181-150010947	ENST00000581312	OTUD7B	ENSG00000264522	protein_coding	utr	chr1-150010448-150010676	0	1.11153e-12	-0.801803	0.062	0.12	3.01771e-08	Keratinocytes
981	chr1-150010181-150010947	ENST00000581312	OTUD7B	ENSG00000264522	protein_coding	utr	chr1-150010448-150010676	0	9.28725e-16	0.682381	0.145	0.086	2.52139e-11	Fibroblasts
982	chr1-150010181-150010947	ENST00000581312	OTUD7B	ENSG00000264522	protein_coding	utr	chr1-150010448-150010676	0	2.3228e-15	0.55826	0.133	0.091	6.30617e-11	Endothelial Cells
983	chr1-150010181-150010947	ENST00000581312	OTUD7B	ENSG00000264522	protein_coding	utr	chr1-150010448-150010676	0	0.000173682	0.289473	0.111	0.095	1	Smooth Muscle
984	chr1-150163146-150163494	ENST00000502767	PLEKHO1	ENSG00000023902	protein_coding	gap	chr1-150159498-150164195	0	1.44014e-20	1.23489	0.114	0.048	3.90984e-16	Myeloid Cells
985	chr1-150163146-150163494	ENST00000502767	PLEKHO1	ENSG00000023902	protein_coding	gap	chr1-150159498-150164195	0	1.41079e-33	1.2944	0.109	0.047	3.83014e-29	Smooth Muscle
986	chr1-150163146-150163494	ENST00000502767	PLEKHO1	ENSG00000023902	protein_coding	gap	chr1-150159498-150164195	0	1.44014e-20	1.23489	0.114	0.048	3.90984e-16	Myeloid Cells
987	chr1-150163146-150163494	ENST00000502767	PLEKHO1	ENSG00000023902	protein_coding	gap	chr1-150159498-150164195	0	1.41079e-33	1.2944	0.109	0.047	3.83014e-29	Smooth Muscle
988	chr1-150213552-150213836	ENST00000583931	ANP32E	ENSG00000143401	protein_coding	utr	chr1-150218417-150220690	4580	7.95933e-35	1.53209	0.235	0.071	2.16088e-30	B-Cells
989	chr1-150213552-150213836	ENST00000583931	ANP32E	ENSG00000143401	protein_coding	utr	chr1-150218417-150220690	4580	3.96076e-39	-1.31004	0.04	0.108	1.07531e-34	Keratinocytes
990	chr1-150213552-150213836	ENST00000583931	ANP32E	ENSG00000143401	protein_coding	utr	chr1-150218417-150220690	4580	2.14973e-10	0.792695	0.135	0.076	5.83631e-06	Myeloid Cells
991	chr1-150213552-150213836	ENST00000583931	ANP32E	ENSG00000143401	protein_coding	utr	chr1-150218417-150220690	4580	5.7019e-12	0.750129	0.128	0.076	1.54801e-07	T-Cells
992	chr1-150213552-150213836	ENST00000583931	ANP32E	ENSG00000143401	protein_coding	utr	chr1-150218417-150220690	4580	7.95933e-35	1.53209	0.235	0.071	2.16088e-30	B-Cells
993	chr1-150213552-150213836	ENST00000583931	ANP32E	ENSG00000143401	protein_coding	utr	chr1-150218417-150220690	4580	3.96076e-39	-1.31004	0.04	0.108	1.07531e-34	Keratinocytes
994	chr1-150213552-150213836	ENST00000583931	ANP32E	ENSG00000143401	protein_coding	utr	chr1-150218417-150220690	4580	2.14973e-10	0.792695	0.135	0.076	5.83631e-06	Myeloid Cells
995	chr1-150213552-150213836	ENST00000583931	ANP32E	ENSG00000143401	protein_coding	utr	chr1-150218417-150220690	4580	5.7019e-12	0.750129	0.128	0.076	1.54801e-07	T-Cells
996	chr1-150213552-150213836	ENST00000583931	ANP32E	ENSG00000143401	protein_coding	utr	chr1-150218417-150220690	4580	7.95933e-35	1.53209	0.235	0.071	2.16088e-30	B-Cells
997	chr1-150213552-150213836	ENST00000583931	ANP32E	ENSG00000143401	protein_coding	utr	chr1-150218417-150220690	4580	3.96076e-39	-1.31004	0.04	0.108	1.07531e-34	Keratinocytes
998	chr1-150213552-150213836	ENST00000583931	ANP32E	ENSG00000143401	protein_coding	utr	chr1-150218417-150220690	4580	2.14973e-10	0.792695	0.135	0.076	5.83631e-06	Myeloid Cells
999	chr1-150213552-150213836	ENST00000583931	ANP32E	ENSG00000143401	protein_coding	utr	chr1-150218417-150220690	4580	5.7019e-12	0.750129	0.128	0.076	1.54801e-07	T-Cells
1000	chr1-150234396-150235192	ENST00000616917	ANP32E	ENSG00000143401	protein_coding	utr	chr1-150234579-150234678	0	1.96386e-19	-0.945631	0.056	0.123	5.3317e-15	Keratinocytes
1001	chr1-150234396-150235192	ENST00000616917	ANP32E	ENSG00000143401	protein_coding	utr	chr1-150234579-150234678	0	3.17241e-23	0.924877	0.171	0.091	8.61277e-19	T-Cells
1002	chr1-150234396-150235192	ENST00000616917	ANP32E	ENSG00000143401	protein_coding	utr	chr1-150234579-150234678	0	3.2791e-05	0.539639	0.138	0.093	0.890243	Myeloid Cells
1003	chr1-150234396-150235192	ENST00000616917	ANP32E	ENSG00000143401	protein_coding	utr	chr1-150234579-150234678	0	7.65535e-15	1.13901	0.224	0.088	2.07835e-10	B-Cells
1004	chr1-150234396-150235192	ENST00000616917	ANP32E	ENSG00000143401	protein_coding	utr	chr1-150234579-150234678	0	1.96386e-19	-0.945631	0.056	0.123	5.3317e-15	Keratinocytes
1005	chr1-150234396-150235192	ENST00000616917	ANP32E	ENSG00000143401	protein_coding	utr	chr1-150234579-150234678	0	3.17241e-23	0.924877	0.171	0.091	8.61277e-19	T-Cells
1006	chr1-150234396-150235192	ENST00000616917	ANP32E	ENSG00000143401	protein_coding	utr	chr1-150234579-150234678	0	3.2791e-05	0.539639	0.138	0.093	0.890243	Myeloid Cells
1007	chr1-150234396-150235192	ENST00000616917	ANP32E	ENSG00000143401	protein_coding	utr	chr1-150234579-150234678	0	7.65535e-15	1.13901	0.224	0.088	2.07835e-10	B-Cells
1008	chr1-150235683-150236340	ENST00000629042	ANP32E	ENSG00000143401	protein_coding	cds	chr1-150235733-150235786	0	1.23634e-44	1.19225	0.391	0.144	3.35653e-40	B-Cells
1009	chr1-150235683-150236340	ENST00000629042	ANP32E	ENSG00000143401	protein_coding	cds	chr1-150235733-150235786	0	0.00240167	0.33293	0.204	0.153	1	Myeloid Cells
1010	chr1-150235683-150236340	ENST00000629042	ANP32E	ENSG00000143401	protein_coding	cds	chr1-150235733-150235786	0	7.09819e-15	0.595469	0.235	0.151	1.92709e-10	T-Cells
1011	chr1-150235683-150236340	ENST00000629042	ANP32E	ENSG00000143401	protein_coding	cds	chr1-150235733-150235786	0	3.31227e-17	-0.685777	0.105	0.192	8.99248e-13	Keratinocytes
1012	chr1-150235683-150236340	ENST00000629042	ANP32E	ENSG00000143401	protein_coding	cds	chr1-150235733-150235786	0	1.23634e-44	1.19225	0.391	0.144	3.35653e-40	B-Cells
1013	chr1-150235683-150236340	ENST00000629042	ANP32E	ENSG00000143401	protein_coding	cds	chr1-150235733-150235786	0	0.00240167	0.33293	0.204	0.153	1	Myeloid Cells
1014	chr1-150235683-150236340	ENST00000629042	ANP32E	ENSG00000143401	protein_coding	cds	chr1-150235733-150235786	0	7.09819e-15	0.595469	0.235	0.151	1.92709e-10	T-Cells
1015	chr1-150235683-150236340	ENST00000629042	ANP32E	ENSG00000143401	protein_coding	cds	chr1-150235733-150235786	0	3.31227e-17	-0.685777	0.105	0.192	8.99248e-13	Keratinocytes
1016	chr1-150268722-150269249	ENST00000414276	APH1A	ENSG00000117362	protein_coding	cds	chr1-150268698-150268810	0	8.32998e-07	0.635702	0.132	0.083	0.0226151	Myeloid Cells
1017	chr1-150268722-150269249	ENST00000414276	APH1A	ENSG00000117362	protein_coding	cds	chr1-150268698-150268810	0	0.00334578	0.678633	0.122	0.085	1	Neuronal Cells
1018	chr1-150268722-150269249	ENST00000414276	APH1A	ENSG00000117362	protein_coding	cds	chr1-150268698-150268810	0	5.30526e-21	1.28568	0.219	0.078	1.44033e-16	B-Cells
1019	chr1-150268722-150269249	ENST00000414276	APH1A	ENSG00000117362	protein_coding	cds	chr1-150268698-150268810	0	4.4508e-18	-0.957949	0.051	0.11	1.20835e-13	Keratinocytes
1020	chr1-150268722-150269249	ENST00000414276	APH1A	ENSG00000117362	protein_coding	cds	chr1-150268698-150268810	0	8.32998e-07	0.635702	0.132	0.083	0.0226151	Myeloid Cells
1021	chr1-150268722-150269249	ENST00000414276	APH1A	ENSG00000117362	protein_coding	cds	chr1-150268698-150268810	0	0.00334578	0.678633	0.122	0.085	1	Neuronal Cells
1022	chr1-150268722-150269249	ENST00000414276	APH1A	ENSG00000117362	protein_coding	cds	chr1-150268698-150268810	0	5.30526e-21	1.28568	0.219	0.078	1.44033e-16	B-Cells
1023	chr1-150268722-150269249	ENST00000414276	APH1A	ENSG00000117362	protein_coding	cds	chr1-150268698-150268810	0	4.4508e-18	-0.957949	0.051	0.11	1.20835e-13	Keratinocytes
1024	chr1-150321241-150321747	ENST00000324862	PRPF3	ENSG00000117360	protein_coding	utr	chr1-150321476-150321592	0	6.6485e-06	0.526867	0.114	0.079	0.1805	T-Cells
1025	chr1-150321241-150321747	ENST00000324862	PRPF3	ENSG00000117360	protein_coding	utr	chr1-150321476-150321592	0	3.00376e-12	1.13095	0.191	0.075	8.15491e-08	B-Cells
1026	chr1-150321241-150321747	ENST00000324862	PRPF3	ENSG00000117360	protein_coding	utr	chr1-150321476-150321592	0	0.00600523	0.434071	0.113	0.079	1	Myeloid Cells
1027	chr1-150363416-150364172	ENST00000492220	RPRD2	ENSG00000163125	protein_coding	gap	chr1-150363399-150408905	0	0.000315632	0.395064	0.207	0.152	1	Myeloid Cells
1028	chr1-150363416-150364172	ENST00000492220	RPRD2	ENSG00000163125	protein_coding	gap	chr1-150363399-150408905	0	1.15123e-25	0.765236	0.251	0.149	3.12548e-21	T-Cells
1029	chr1-150363416-150364172	ENST00000492220	RPRD2	ENSG00000163125	protein_coding	gap	chr1-150363399-150408905	0	8.6836e-41	1.23199	0.388	0.142	2.35751e-36	B-Cells
1030	chr1-150363416-150364172	ENST00000492220	RPRD2	ENSG00000163125	protein_coding	gap	chr1-150363399-150408905	0	0.000943437	0.5472	0.186	0.154	1	Neuronal Cells
1031	chr1-150363416-150364172	ENST00000492220	RPRD2	ENSG00000163125	protein_coding	gap	chr1-150363399-150408905	0	5.4158e-37	-0.954621	0.092	0.2	1.47033e-32	Keratinocytes
1032	chr1-150363416-150364172	ENST00000492220	RPRD2	ENSG00000163125	protein_coding	gap	chr1-150363399-150408905	0	0.000315632	0.395064	0.207	0.152	1	Myeloid Cells
1033	chr1-150363416-150364172	ENST00000492220	RPRD2	ENSG00000163125	protein_coding	gap	chr1-150363399-150408905	0	1.15123e-25	0.765236	0.251	0.149	3.12548e-21	T-Cells
1034	chr1-150363416-150364172	ENST00000492220	RPRD2	ENSG00000163125	protein_coding	gap	chr1-150363399-150408905	0	8.6836e-41	1.23199	0.388	0.142	2.35751e-36	B-Cells
1035	chr1-150363416-150364172	ENST00000492220	RPRD2	ENSG00000163125	protein_coding	gap	chr1-150363399-150408905	0	0.000943437	0.5472	0.186	0.154	1	Neuronal Cells
1036	chr1-150363416-150364172	ENST00000492220	RPRD2	ENSG00000163125	protein_coding	gap	chr1-150363399-150408905	0	5.4158e-37	-0.954621	0.092	0.2	1.47033e-32	Keratinocytes
1037	chr1-150364499-150364780	ENST00000401000	RPRD2	ENSG00000163125	protein_coding	cds	chr1-150364715-150364919	0	8.91208e-10	1.31539	0.114	0.041	2.41954e-05	B-Cells
1038	chr1-150487122-150487458	ENST00000606933	TARS2	ENSG00000143374	protein_coding	cds	chr1-150487451-150487516	0	1.34182e-11	0.732206	0.13	0.078	3.6429e-07	T-Cells
1039	chr1-150487122-150487458	ENST00000606933	TARS2	ENSG00000143374	protein_coding	cds	chr1-150487451-150487516	0	5.92596e-26	1.37143	0.221	0.073	1.60884e-21	B-Cells
1040	chr1-150487122-150487458	ENST00000606933	TARS2	ENSG00000143374	protein_coding	cds	chr1-150487451-150487516	0	4.48782e-05	0.565369	0.118	0.078	1	Myeloid Cells
1041	chr1-150487122-150487458	ENST00000606933	TARS2	ENSG00000143374	protein_coding	cds	chr1-150487451-150487516	0	9.06372e-10	-0.8005	0.052	0.101	2.46071e-05	Keratinocytes
1042	chr1-150487122-150487458	ENST00000606933	TARS2	ENSG00000143374	protein_coding	cds	chr1-150487451-150487516	0	1.34182e-11	0.732206	0.13	0.078	3.6429e-07	T-Cells
1043	chr1-150487122-150487458	ENST00000606933	TARS2	ENSG00000143374	protein_coding	cds	chr1-150487451-150487516	0	5.92596e-26	1.37143	0.221	0.073	1.60884e-21	B-Cells
1044	chr1-150487122-150487458	ENST00000606933	TARS2	ENSG00000143374	protein_coding	cds	chr1-150487451-150487516	0	4.48782e-05	0.565369	0.118	0.078	1	Myeloid Cells
1045	chr1-150487122-150487458	ENST00000606933	TARS2	ENSG00000143374	protein_coding	cds	chr1-150487451-150487516	0	9.06372e-10	-0.8005	0.052	0.101	2.46071e-05	Keratinocytes
1046	chr1-150515258-150515923	ENST00000416894	FALEC	ENSG00000228126	lincRNA	exon	chr1-150515757-150516062	0	3.07356e-14	0.8858	0.335	0.149	8.3444e-10	B-Cells
1047	chr1-150515258-150515923	ENST00000416894	FALEC	ENSG00000228126	lincRNA	exon	chr1-150515757-150516062	0	0.00360294	0.26592	0.193	0.156	1	T-Cells
1048	chr1-150515258-150515923	ENST00000416894	FALEC	ENSG00000228126	lincRNA	exon	chr1-150515757-150516062	0	0.000470541	0.370937	0.207	0.156	1	Myeloid Cells
1049	chr1-150532326-150532769	ENST00000416894	FALEC	ENSG00000228126	lincRNA	exon	chr1-150517773-150518032	14293	4.51314e-17	2.18007	0.121	0.026	1.22527e-12	Melanocytes
1050	chr1-150552258-150552589	ENST00000369041	ADAMTSL4	ENSG00000143382	protein_coding	cds	chr1-150552543-150552600	0	4.09716e-25	1.48143	0.103	0.037	1.11234e-20	Myeloid Cells
1051	chr1-150561999-150562260	ENST00000617352	ADAMTSL4-AS1	ENSG00000203804	processed_transcript	gap	chr1-150561223-150563101	0	3.28667e-07	0.863268	0.199	0.092	0.00892299	B-Cells
1052	chr1-150568232-150568515	ENST00000617352	ADAMTSL4-AS1	ENSG00000203804	processed_transcript	gap	chr1-150563218-150573658	0	1.39931e-14	1.08255	0.124	0.056	3.79897e-10	Secretory Cells
1053	chr1-150578556-150579960	ENST00000620947	MCL1	ENSG00000143384	protein_coding	cds	chr1-150579423-150579530	0	5.91117e-21	-0.667848	0.138	0.244	1.60482e-16	Keratinocytes
1054	chr1-150578556-150579960	ENST00000620947	MCL1	ENSG00000143384	protein_coding	cds	chr1-150579423-150579530	0	1.58952e-11	0.760694	0.389	0.19	4.31539e-07	B-Cells
1055	chr1-150578556-150579960	ENST00000620947	MCL1	ENSG00000143384	protein_coding	cds	chr1-150579423-150579530	0	5.03813e-05	0.305929	0.251	0.197	1	T-Cells
1056	chr1-150578556-150579960	ENST00000620947	MCL1	ENSG00000143384	protein_coding	cds	chr1-150579423-150579530	0	5.47774e-10	0.303927	0.234	0.195	1.48715e-05	Endothelial Cells
1057	chr1-150578556-150579960	ENST00000620947	MCL1	ENSG00000143384	protein_coding	cds	chr1-150579423-150579530	0	7.97545e-11	0.513837	0.29	0.195	2.16526e-06	Myeloid Cells
1058	chr1-150578556-150579960	ENST00000620947	MCL1	ENSG00000143384	protein_coding	cds	chr1-150579423-150579530	0	5.91117e-21	-0.667848	0.138	0.244	1.60482e-16	Keratinocytes
1059	chr1-150578556-150579960	ENST00000620947	MCL1	ENSG00000143384	protein_coding	cds	chr1-150579423-150579530	0	1.58952e-11	0.760694	0.389	0.19	4.31539e-07	B-Cells
1060	chr1-150578556-150579960	ENST00000620947	MCL1	ENSG00000143384	protein_coding	cds	chr1-150579423-150579530	0	5.03813e-05	0.305929	0.251	0.197	1	T-Cells
1061	chr1-150578556-150579960	ENST00000620947	MCL1	ENSG00000143384	protein_coding	cds	chr1-150579423-150579530	0	5.47774e-10	0.303927	0.234	0.195	1.48715e-05	Endothelial Cells
1062	chr1-150578556-150579960	ENST00000620947	MCL1	ENSG00000143384	protein_coding	cds	chr1-150579423-150579530	0	7.97545e-11	0.513837	0.29	0.195	2.16526e-06	Myeloid Cells
1063	chr1-150611488-150611766	ENST00000369016	ENSA	ENSG00000143420	protein_coding	gap	chr1-150601280-150625641	0	9.48499e-44	1.83188	0.104	0.03	2.57508e-39	T-Cells
1064	chr1-150611488-150611766	ENST00000369016	ENSA	ENSG00000143420	protein_coding	gap	chr1-150601280-150625641	0	1.28092e-34	1.77607	0.103	0.03	3.47758e-30	Myeloid Cells
1065	chr1-150611488-150611766	ENST00000369016	ENSA	ENSG00000143420	protein_coding	gap	chr1-150601280-150625641	0	9.48499e-44	1.83188	0.104	0.03	2.57508e-39	T-Cells
1066	chr1-150611488-150611766	ENST00000369016	ENSA	ENSG00000143420	protein_coding	gap	chr1-150601280-150625641	0	1.28092e-34	1.77607	0.103	0.03	3.47758e-30	Myeloid Cells
1067	chr1-150628931-150629900	ENST00000513281	ENSA	ENSG00000143420	protein_coding	cds	chr1-150629061-150629105	0	2.49439e-39	-0.719148	0.162	0.299	6.77202e-35	Keratinocytes
1068	chr1-150628931-150629900	ENST00000513281	ENSA	ENSG00000143420	protein_coding	cds	chr1-150629061-150629105	0	4.10399e-63	1.08675	0.567	0.225	1.11419e-58	B-Cells
1069	chr1-150628931-150629900	ENST00000513281	ENSA	ENSG00000143420	protein_coding	cds	chr1-150629061-150629105	0	1.05629e-24	0.591628	0.362	0.234	2.86772e-20	T-Cells
1070	chr1-150628931-150629900	ENST00000513281	ENSA	ENSG00000143420	protein_coding	cds	chr1-150629061-150629105	0	1.55187e-05	0.342741	0.316	0.238	0.421318	Myeloid Cells
1071	chr1-150628931-150629900	ENST00000513281	ENSA	ENSG00000143420	protein_coding	cds	chr1-150629061-150629105	0	2.49439e-39	-0.719148	0.162	0.299	6.77202e-35	Keratinocytes
1072	chr1-150628931-150629900	ENST00000513281	ENSA	ENSG00000143420	protein_coding	cds	chr1-150629061-150629105	0	4.10399e-63	1.08675	0.567	0.225	1.11419e-58	B-Cells
1073	chr1-150628931-150629900	ENST00000513281	ENSA	ENSG00000143420	protein_coding	cds	chr1-150629061-150629105	0	1.05629e-24	0.591628	0.362	0.234	2.86772e-20	T-Cells
1074	chr1-150628931-150629900	ENST00000513281	ENSA	ENSG00000143420	protein_coding	cds	chr1-150629061-150629105	0	1.55187e-05	0.342741	0.316	0.238	0.421318	Myeloid Cells
1075	chr1-150697014-150697488	ENST00000427665	GOLPH3L	ENSG00000143457	protein_coding	utr	chr1-150696992-150697144	0	7.05996e-34	1.37453	0.284	0.094	1.91671e-29	B-Cells
1076	chr1-150697014-150697488	ENST00000427665	GOLPH3L	ENSG00000143457	protein_coding	utr	chr1-150696992-150697144	0	2.01048e-11	0.648779	0.157	0.1	5.45824e-07	T-Cells
1077	chr1-150697014-150697488	ENST00000427665	GOLPH3L	ENSG00000143457	protein_coding	utr	chr1-150696992-150697144	0	3.75182e-07	-0.716833	0.069	0.128	0.0101858	Keratinocytes
1078	chr1-150697014-150697488	ENST00000427665	GOLPH3L	ENSG00000143457	protein_coding	utr	chr1-150696992-150697144	0	7.05996e-34	1.37453	0.284	0.094	1.91671e-29	B-Cells
1079	chr1-150697014-150697488	ENST00000427665	GOLPH3L	ENSG00000143457	protein_coding	utr	chr1-150696992-150697144	0	2.01048e-11	0.648779	0.157	0.1	5.45824e-07	T-Cells
1080	chr1-150697014-150697488	ENST00000427665	GOLPH3L	ENSG00000143457	protein_coding	utr	chr1-150696992-150697144	0	3.75182e-07	-0.716833	0.069	0.128	0.0101858	Keratinocytes
1081	chr1-150876178-150877009	ENST00000505755	ARNT	ENSG00000143437	protein_coding	cds	chr1-150876543-150876567	0	9.80267e-05	0.280464	0.269	0.215	1	T-Cells
1082	chr1-150876178-150877009	ENST00000505755	ARNT	ENSG00000143437	protein_coding	cds	chr1-150876543-150876567	0	1.14464e-07	-0.487812	0.162	0.259	0.00310759	Keratinocytes
1083	chr1-150876178-150877009	ENST00000505755	ARNT	ENSG00000143437	protein_coding	cds	chr1-150876543-150876567	0	0.000569807	0.51883	0.332	0.216	1	Melanocytes
1084	chr1-150876178-150877009	ENST00000505755	ARNT	ENSG00000143437	protein_coding	cds	chr1-150876543-150876567	0	1.02059e-13	0.740305	0.427	0.207	2.7708e-09	B-Cells
1085	chr1-150926029-150926467	ENST00000534805	SETDB1	ENSG00000143379	protein_coding	utr	chr1-150926395-150926517	0	2.12564e-44	1.58963	0.258	0.075	5.7709e-40	B-Cells
1086	chr1-150926029-150926467	ENST00000534805	SETDB1	ENSG00000143379	protein_coding	utr	chr1-150926395-150926517	0	6.54431e-22	-1.04044	0.049	0.11	1.77672e-17	Keratinocytes
1087	chr1-150926029-150926467	ENST00000534805	SETDB1	ENSG00000143379	protein_coding	utr	chr1-150926395-150926517	0	0.00152298	0.699541	0.138	0.083	1	Lymphatic Endothelial Cells
1088	chr1-150926029-150926467	ENST00000534805	SETDB1	ENSG00000143379	protein_coding	utr	chr1-150926395-150926517	0	7.51599e-07	0.641734	0.129	0.082	0.0204052	Myeloid Cells
1089	chr1-150926029-150926467	ENST00000534805	SETDB1	ENSG00000143379	protein_coding	utr	chr1-150926395-150926517	0	5.17764e-08	0.602672	0.122	0.082	0.00140568	T-Cells
1090	chr1-150926029-150926467	ENST00000534805	SETDB1	ENSG00000143379	protein_coding	utr	chr1-150926395-150926517	0	2.12564e-44	1.58963	0.258	0.075	5.7709e-40	B-Cells
1091	chr1-150926029-150926467	ENST00000534805	SETDB1	ENSG00000143379	protein_coding	utr	chr1-150926395-150926517	0	6.54431e-22	-1.04044	0.049	0.11	1.77672e-17	Keratinocytes
1092	chr1-150926029-150926467	ENST00000534805	SETDB1	ENSG00000143379	protein_coding	utr	chr1-150926395-150926517	0	0.00152298	0.699541	0.138	0.083	1	Lymphatic Endothelial Cells
1093	chr1-150926029-150926467	ENST00000534805	SETDB1	ENSG00000143379	protein_coding	utr	chr1-150926395-150926517	0	7.51599e-07	0.641734	0.129	0.082	0.0204052	Myeloid Cells
1094	chr1-150926029-150926467	ENST00000534805	SETDB1	ENSG00000143379	protein_coding	utr	chr1-150926395-150926517	0	5.17764e-08	0.602672	0.122	0.082	0.00140568	T-Cells
1095	chr1-150926029-150926467	ENST00000534805	SETDB1	ENSG00000143379	protein_coding	utr	chr1-150926395-150926517	0	2.12564e-44	1.58963	0.258	0.075	5.7709e-40	B-Cells
1096	chr1-150926029-150926467	ENST00000534805	SETDB1	ENSG00000143379	protein_coding	utr	chr1-150926395-150926517	0	6.54431e-22	-1.04044	0.049	0.11	1.77672e-17	Keratinocytes
1097	chr1-150926029-150926467	ENST00000534805	SETDB1	ENSG00000143379	protein_coding	utr	chr1-150926395-150926517	0	0.00152298	0.699541	0.138	0.083	1	Lymphatic Endothelial Cells
1098	chr1-150926029-150926467	ENST00000534805	SETDB1	ENSG00000143379	protein_coding	utr	chr1-150926395-150926517	0	7.51599e-07	0.641734	0.129	0.082	0.0204052	Myeloid Cells
1099	chr1-150926029-150926467	ENST00000534805	SETDB1	ENSG00000143379	protein_coding	utr	chr1-150926395-150926517	0	5.17764e-08	0.602672	0.122	0.082	0.00140568	T-Cells
1100	chr1-150974279-150974991	ENST00000457392	CERS2	ENSG00000143418	protein_coding	utr	chr1-150974318-150974435	0	6.51379e-07	-0.667411	0.086	0.152	0.0176843	Keratinocytes
1101	chr1-150974279-150974991	ENST00000457392	CERS2	ENSG00000143418	protein_coding	utr	chr1-150974318-150974435	0	0.000934257	0.337303	0.153	0.122	1	T-Cells
1102	chr1-150974279-150974991	ENST00000457392	CERS2	ENSG00000143418	protein_coding	utr	chr1-150974318-150974435	0	1.52385e-10	0.959068	0.267	0.117	4.13709e-06	B-Cells
1103	chr1-151008107-151008587	ENST00000450884	PRUNE1	ENSG00000143363	protein_coding	utr	chr1-151008477-151008671	0	1.35828e-10	0.937329	0.243	0.107	3.6876e-06	B-Cells
1104	chr1-151008107-151008587	ENST00000450884	PRUNE1	ENSG00000143363	protein_coding	utr	chr1-151008477-151008671	0	3.39794e-15	0.70233	0.18	0.11	9.22508e-11	T-Cells
1105	chr1-151008107-151008587	ENST00000450884	PRUNE1	ENSG00000143363	protein_coding	utr	chr1-151008477-151008671	0	0.00501205	0.372646	0.153	0.112	1	Myeloid Cells
1106	chr1-151008107-151008587	ENST00000450884	PRUNE1	ENSG00000143363	protein_coding	utr	chr1-151008477-151008671	0	1.35828e-10	0.937329	0.243	0.107	3.6876e-06	B-Cells
1107	chr1-151008107-151008587	ENST00000450884	PRUNE1	ENSG00000143363	protein_coding	utr	chr1-151008477-151008671	0	3.39794e-15	0.70233	0.18	0.11	9.22508e-11	T-Cells
1108	chr1-151008107-151008587	ENST00000450884	PRUNE1	ENSG00000143363	protein_coding	utr	chr1-151008477-151008671	0	0.00501205	0.372646	0.153	0.112	1	Myeloid Cells
1109	chr1-151059300-151059768	ENST00000540998	CDC42SE1	ENSG00000197622	protein_coding	utr	chr1-151059479-151059649	0	8.79845e-12	0.723798	0.134	0.081	2.38869e-07	T-Cells
1110	chr1-151059300-151059768	ENST00000540998	CDC42SE1	ENSG00000197622	protein_coding	utr	chr1-151059479-151059649	0	7.91941e-28	1.40104	0.232	0.077	2.15004e-23	B-Cells
1111	chr1-151059300-151059768	ENST00000540998	CDC42SE1	ENSG00000197622	protein_coding	utr	chr1-151059479-151059649	0	0.00351062	-0.63156	0.059	0.102	1	Keratinocytes
1112	chr1-151059300-151059768	ENST00000540998	CDC42SE1	ENSG00000197622	protein_coding	utr	chr1-151059479-151059649	0	8.79845e-12	0.723798	0.134	0.081	2.38869e-07	T-Cells
1113	chr1-151059300-151059768	ENST00000540998	CDC42SE1	ENSG00000197622	protein_coding	utr	chr1-151059479-151059649	0	7.91941e-28	1.40104	0.232	0.077	2.15004e-23	B-Cells
1114	chr1-151059300-151059768	ENST00000540998	CDC42SE1	ENSG00000197622	protein_coding	utr	chr1-151059479-151059649	0	0.00351062	-0.63156	0.059	0.102	1	Keratinocytes
1115	chr1-151070287-151071329	ENST00000439374	CDC42SE1	ENSG00000197622	protein_coding	utr	chr1-151070264-151070325	0	1.57964e-13	0.599	0.168	0.109	4.28858e-09	Fibroblasts
1116	chr1-151070287-151071329	ENST00000439374	CDC42SE1	ENSG00000197622	protein_coding	utr	chr1-151070264-151070325	0	1.2923e-09	0.560807	0.17	0.116	3.50846e-05	T-Cells
1117	chr1-151070287-151071329	ENST00000439374	CDC42SE1	ENSG00000197622	protein_coding	utr	chr1-151070264-151070325	0	1.74566e-10	0.986231	0.26	0.112	4.73928e-06	B-Cells
1118	chr1-151070287-151071329	ENST00000439374	CDC42SE1	ENSG00000197622	protein_coding	utr	chr1-151070264-151070325	0	3.78572e-28	-0.982417	0.07	0.154	1.02778e-23	Keratinocytes
1119	chr1-151070287-151071329	ENST00000439374	CDC42SE1	ENSG00000197622	protein_coding	utr	chr1-151070264-151070325	0	1.57964e-13	0.599	0.168	0.109	4.28858e-09	Fibroblasts
1120	chr1-151070287-151071329	ENST00000439374	CDC42SE1	ENSG00000197622	protein_coding	utr	chr1-151070264-151070325	0	1.2923e-09	0.560807	0.17	0.116	3.50846e-05	T-Cells
1121	chr1-151070287-151071329	ENST00000439374	CDC42SE1	ENSG00000197622	protein_coding	utr	chr1-151070264-151070325	0	1.74566e-10	0.986231	0.26	0.112	4.73928e-06	B-Cells
1122	chr1-151070287-151071329	ENST00000439374	CDC42SE1	ENSG00000197622	protein_coding	utr	chr1-151070264-151070325	0	3.78572e-28	-0.982417	0.07	0.154	1.02778e-23	Keratinocytes
1123	chr1-151070287-151071329	ENST00000439374	CDC42SE1	ENSG00000197622	protein_coding	utr	chr1-151070264-151070325	0	1.57964e-13	0.599	0.168	0.109	4.28858e-09	Fibroblasts
1124	chr1-151070287-151071329	ENST00000439374	CDC42SE1	ENSG00000197622	protein_coding	utr	chr1-151070264-151070325	0	1.2923e-09	0.560807	0.17	0.116	3.50846e-05	T-Cells
1125	chr1-151070287-151071329	ENST00000439374	CDC42SE1	ENSG00000197622	protein_coding	utr	chr1-151070264-151070325	0	1.74566e-10	0.986231	0.26	0.112	4.73928e-06	B-Cells
1126	chr1-151070287-151071329	ENST00000439374	CDC42SE1	ENSG00000197622	protein_coding	utr	chr1-151070264-151070325	0	3.78572e-28	-0.982417	0.07	0.154	1.02778e-23	Keratinocytes
1127	chr1-151131217-151131511	ENST00000368914	SEMA6C	ENSG00000143434	protein_coding	utr	chr1-151131685-151132483	173	2.0644e-11	1.28968	0.138	0.049	5.60465e-07	B-Cells
1128	chr1-1511503-1512178	ENST00000378756	ATAD3A	ENSG00000197785	protein_coding	utr	chr1-1512151-1512268	0	7.33272e-11	0.910313	0.283	0.127	1.99076e-06	B-Cells
1129	chr1-1511503-1512178	ENST00000378756	ATAD3A	ENSG00000197785	protein_coding	utr	chr1-1512151-1512268	0	0.00403561	0.357493	0.178	0.133	1	Myeloid Cells
1130	chr1-1511503-1512178	ENST00000378756	ATAD3A	ENSG00000197785	protein_coding	utr	chr1-1512151-1512268	0	2.36211e-06	-0.617121	0.095	0.164	0.064129	Keratinocytes
1131	chr1-1511503-1512178	ENST00000378756	ATAD3A	ENSG00000197785	protein_coding	utr	chr1-1512151-1512268	0	5.9636e-09	0.506747	0.191	0.131	0.000161906	T-Cells
1132	chr1-1511503-1512178	ENST00000378756	ATAD3A	ENSG00000197785	protein_coding	utr	chr1-1512151-1512268	0	7.33272e-11	0.910313	0.283	0.127	1.99076e-06	B-Cells
1133	chr1-1511503-1512178	ENST00000378756	ATAD3A	ENSG00000197785	protein_coding	utr	chr1-1512151-1512268	0	0.00403561	0.357493	0.178	0.133	1	Myeloid Cells
1134	chr1-1511503-1512178	ENST00000378756	ATAD3A	ENSG00000197785	protein_coding	utr	chr1-1512151-1512268	0	2.36211e-06	-0.617121	0.095	0.164	0.064129	Keratinocytes
1135	chr1-1511503-1512178	ENST00000378756	ATAD3A	ENSG00000197785	protein_coding	utr	chr1-1512151-1512268	0	5.9636e-09	0.506747	0.191	0.131	0.000161906	T-Cells
1136	chr1-151165058-151166234	ENST00000440902	LYSMD1	ENSG00000163155	protein_coding	cds	chr1-151165747-151165782	0	6.66487e-15	1.08221	0.254	0.101	1.80945e-10	B-Cells
1137	chr1-151165058-151166234	ENST00000440902	LYSMD1	ENSG00000163155	protein_coding	cds	chr1-151165747-151165782	0	5.18366e-08	0.404186	0.136	0.107	0.00140731	Smooth Muscle
1138	chr1-151165058-151166234	ENST00000440902	LYSMD1	ENSG00000163155	protein_coding	cds	chr1-151165747-151165782	0	2.20921e-06	-0.317128	0.09	0.111	0.059978	Endothelial Cells
1139	chr1-151165058-151166234	ENST00000440902	LYSMD1	ENSG00000163155	protein_coding	cds	chr1-151165747-151165782	0	0.00120878	0.428197	0.148	0.107	1	Myeloid Cells
1140	chr1-151165058-151166234	ENST00000440902	LYSMD1	ENSG00000163155	protein_coding	cds	chr1-151165747-151165782	0	7.64989e-09	-0.732528	0.073	0.135	0.000207687	Keratinocytes
1141	chr1-151189739-151190301	ENST00000368892	VPS72	ENSG00000163159	protein_coding	cds	chr1-151190005-151190121	0	0.00620548	0.827716	0.11	0.06	1	Melanocytes
1142	chr1-151189739-151190301	ENST00000368892	VPS72	ENSG00000163159	protein_coding	cds	chr1-151190005-151190121	0	8.87443e-25	1.53422	0.18	0.054	2.40932e-20	B-Cells
1143	chr1-151198282-151198610	ENST00000441902	PIP5K1A	ENSG00000143398	protein_coding	utr	chr1-151198553-151198996	0	0.00065924	0.471282	0.132	0.093	1	Myeloid Cells
1144	chr1-151198282-151198610	ENST00000441902	PIP5K1A	ENSG00000143398	protein_coding	utr	chr1-151198553-151198996	0	3.0348e-19	0.851246	0.167	0.091	8.23917e-15	T-Cells
1145	chr1-151198282-151198610	ENST00000441902	PIP5K1A	ENSG00000143398	protein_coding	utr	chr1-151198553-151198996	0	5.31342e-13	-0.85308	0.06	0.121	1.44254e-08	Keratinocytes
1146	chr1-151198282-151198610	ENST00000441902	PIP5K1A	ENSG00000143398	protein_coding	utr	chr1-151198553-151198996	0	1.17543e-20	1.24289	0.239	0.088	3.19118e-16	B-Cells
1147	chr1-151198282-151198610	ENST00000441902	PIP5K1A	ENSG00000143398	protein_coding	utr	chr1-151198553-151198996	0	0.00065924	0.471282	0.132	0.093	1	Myeloid Cells
1148	chr1-151198282-151198610	ENST00000441902	PIP5K1A	ENSG00000143398	protein_coding	utr	chr1-151198553-151198996	0	3.0348e-19	0.851246	0.167	0.091	8.23917e-15	T-Cells
1149	chr1-151198282-151198610	ENST00000441902	PIP5K1A	ENSG00000143398	protein_coding	utr	chr1-151198553-151198996	0	5.31342e-13	-0.85308	0.06	0.121	1.44254e-08	Keratinocytes
1150	chr1-151198282-151198610	ENST00000441902	PIP5K1A	ENSG00000143398	protein_coding	utr	chr1-151198553-151198996	0	1.17543e-20	1.24289	0.239	0.088	3.19118e-16	B-Cells
1151	chr1-151281155-151282524	ENST00000443959	ZNF687	ENSG00000143373	protein_coding	cds	chr1-151282070-151282079	0	1.69252e-08	0.290533	0.42	0.332	0.000459503	T-Cells
1152	chr1-151281155-151282524	ENST00000443959	ZNF687	ENSG00000143373	protein_coding	cds	chr1-151282070-151282079	0	6.65273e-17	-0.455036	0.255	0.397	1.80615e-12	Keratinocytes
1153	chr1-151281155-151282524	ENST00000443959	ZNF687	ENSG00000143373	protein_coding	cds	chr1-151282070-151282079	0	8.71213e-27	0.68206	0.627	0.322	2.36526e-22	B-Cells
1154	chr1-151326945-151327857	ENST00000529142	PI4KB	ENSG00000143393	protein_coding	utr	chr1-151327271-151327657	0	1.53334e-07	0.545201	0.193	0.129	0.00416286	Myeloid Cells
1155	chr1-151326945-151327857	ENST00000529142	PI4KB	ENSG00000143393	protein_coding	utr	chr1-151327271-151327657	0	0.00187687	0.769394	0.245	0.131	1	Mast Cells
1156	chr1-151326945-151327857	ENST00000529142	PI4KB	ENSG00000143393	protein_coding	utr	chr1-151327271-151327657	0	1.08186e-17	-0.79521	0.085	0.166	2.93714e-13	Keratinocytes
1157	chr1-151326945-151327857	ENST00000529142	PI4KB	ENSG00000143393	protein_coding	utr	chr1-151327271-151327657	0	0.00120097	0.319772	0.163	0.13	1	T-Cells
1158	chr1-151326945-151327857	ENST00000529142	PI4KB	ENSG00000143393	protein_coding	utr	chr1-151327271-151327657	0	1.04816e-19	1.07175	0.305	0.123	2.84564e-15	B-Cells
1159	chr1-151326945-151327857	ENST00000529142	PI4KB	ENSG00000143393	protein_coding	utr	chr1-151327271-151327657	0	1.53334e-07	0.545201	0.193	0.129	0.00416286	Myeloid Cells
1160	chr1-151326945-151327857	ENST00000529142	PI4KB	ENSG00000143393	protein_coding	utr	chr1-151327271-151327657	0	0.00187687	0.769394	0.245	0.131	1	Mast Cells
1161	chr1-151326945-151327857	ENST00000529142	PI4KB	ENSG00000143393	protein_coding	utr	chr1-151327271-151327657	0	1.08186e-17	-0.79521	0.085	0.166	2.93714e-13	Keratinocytes
1162	chr1-151326945-151327857	ENST00000529142	PI4KB	ENSG00000143393	protein_coding	utr	chr1-151327271-151327657	0	0.00120097	0.319772	0.163	0.13	1	T-Cells
1163	chr1-151326945-151327857	ENST00000529142	PI4KB	ENSG00000143393	protein_coding	utr	chr1-151327271-151327657	0	1.04816e-19	1.07175	0.305	0.123	2.84564e-15	B-Cells
1164	chr1-151346799-151347545	ENST00000452671	RFX5	ENSG00000143390	protein_coding	utr	chr1-151347211-151347357	0	2.7698e-17	0.713991	0.254	0.15	7.51974e-13	Myeloid Cells
1165	chr1-151346799-151347545	ENST00000452671	RFX5	ENSG00000143390	protein_coding	utr	chr1-151347211-151347357	0	1.25294e-21	0.708814	0.244	0.15	3.40162e-17	T-Cells
1166	chr1-151346799-151347545	ENST00000452671	RFX5	ENSG00000143390	protein_coding	utr	chr1-151347211-151347357	0	6.65716e-36	-0.899417	0.095	0.198	1.80735e-31	Keratinocytes
1167	chr1-151346799-151347545	ENST00000452671	RFX5	ENSG00000143390	protein_coding	utr	chr1-151347211-151347357	0	8.10747e-69	1.39414	0.429	0.141	2.2011e-64	B-Cells
1168	chr1-151346799-151347545	ENST00000452671	RFX5	ENSG00000143390	protein_coding	utr	chr1-151347211-151347357	0	2.7698e-17	0.713991	0.254	0.15	7.51974e-13	Myeloid Cells
1169	chr1-151346799-151347545	ENST00000452671	RFX5	ENSG00000143390	protein_coding	utr	chr1-151347211-151347357	0	1.25294e-21	0.708814	0.244	0.15	3.40162e-17	T-Cells
1170	chr1-151346799-151347545	ENST00000452671	RFX5	ENSG00000143390	protein_coding	utr	chr1-151347211-151347357	0	6.65716e-36	-0.899417	0.095	0.198	1.80735e-31	Keratinocytes
1171	chr1-151346799-151347545	ENST00000452671	RFX5	ENSG00000143390	protein_coding	utr	chr1-151347211-151347357	0	8.10747e-69	1.39414	0.429	0.141	2.2011e-64	B-Cells
1172	chr1-151346799-151347545	ENST00000452671	RFX5	ENSG00000143390	protein_coding	utr	chr1-151347211-151347357	0	2.7698e-17	0.713991	0.254	0.15	7.51974e-13	Myeloid Cells
1173	chr1-151346799-151347545	ENST00000452671	RFX5	ENSG00000143390	protein_coding	utr	chr1-151347211-151347357	0	1.25294e-21	0.708814	0.244	0.15	3.40162e-17	T-Cells
1174	chr1-151346799-151347545	ENST00000452671	RFX5	ENSG00000143390	protein_coding	utr	chr1-151347211-151347357	0	6.65716e-36	-0.899417	0.095	0.198	1.80735e-31	Keratinocytes
1175	chr1-151346799-151347545	ENST00000452671	RFX5	ENSG00000143390	protein_coding	utr	chr1-151347211-151347357	0	8.10747e-69	1.39414	0.429	0.141	2.2011e-64	B-Cells
1176	chr1-151399129-151399638	ENST00000290541	PSMB4	ENSG00000159377	protein_coding	cds	chr1-151399588-151399727	0	2.69292e-13	1.2881	0.158	0.056	7.31102e-09	B-Cells
1177	chr1-151399129-151399638	ENST00000290541	PSMB4	ENSG00000159377	protein_coding	cds	chr1-151399588-151399727	0	4.80953e-12	0.842823	0.106	0.059	1.30574e-07	T-Cells
1178	chr1-151399129-151399638	ENST00000290541	PSMB4	ENSG00000159377	protein_coding	cds	chr1-151399588-151399727	0	2.69292e-13	1.2881	0.158	0.056	7.31102e-09	B-Cells
1179	chr1-151399129-151399638	ENST00000290541	PSMB4	ENSG00000159377	protein_coding	cds	chr1-151399588-151399727	0	4.80953e-12	0.842823	0.106	0.059	1.30574e-07	T-Cells
1180	chr1-151458244-151459561	ENST00000533351	POGZ	ENSG00000143442	protein_coding	utr	chr1-151459152-151459179	0	0.00339014	0.251363	0.223	0.18	1	T-Cells
1181	chr1-151458244-151459561	ENST00000533351	POGZ	ENSG00000143442	protein_coding	utr	chr1-151459152-151459179	0	4.0196e-11	0.453908	0.24	0.172	1.09128e-06	Fibroblasts
1182	chr1-151458244-151459561	ENST00000533351	POGZ	ENSG00000143442	protein_coding	utr	chr1-151459152-151459179	0	6.15944e-21	-0.734786	0.121	0.227	1.67223e-16	Keratinocytes
1183	chr1-151458244-151459561	ENST00000533351	POGZ	ENSG00000143442	protein_coding	utr	chr1-151459152-151459179	0	1.63825e-14	0.869048	0.378	0.172	4.44768e-10	B-Cells
1184	chr1-151511030-151511584	ENST00000427934	CGN	ENSG00000143375	protein_coding	utr	chr1-151511387-151511515	0	0.0027657	0.611335	0.156	0.1	1	Lymphatic Endothelial Cells
1185	chr1-151511030-151511584	ENST00000427934	CGN	ENSG00000143375	protein_coding	utr	chr1-151511387-151511515	0	6.1717e-12	0.666822	0.158	0.097	1.67555e-07	T-Cells
1186	chr1-151511030-151511584	ENST00000427934	CGN	ENSG00000143375	protein_coding	utr	chr1-151511387-151511515	0	2.48378e-06	0.910481	0.199	0.099	0.0674322	Melanocytes
1187	chr1-151511030-151511584	ENST00000427934	CGN	ENSG00000143375	protein_coding	utr	chr1-151511387-151511515	0	3.36707e-08	0.910469	0.214	0.095	0.000914127	B-Cells
1188	chr1-151511030-151511584	ENST00000427934	CGN	ENSG00000143375	protein_coding	utr	chr1-151511387-151511515	0	0.00119108	0.49671	0.146	0.099	1	Secretory Cells
1189	chr1-151511030-151511584	ENST00000427934	CGN	ENSG00000143375	protein_coding	utr	chr1-151511387-151511515	0	1.35141e-18	-0.368683	0.085	0.104	3.66895e-14	Fibroblasts
1190	chr1-151511030-151511584	ENST00000427934	CGN	ENSG00000143375	protein_coding	utr	chr1-151511387-151511515	0	0.0027657	0.611335	0.156	0.1	1	Lymphatic Endothelial Cells
1191	chr1-151511030-151511584	ENST00000427934	CGN	ENSG00000143375	protein_coding	utr	chr1-151511387-151511515	0	6.1717e-12	0.666822	0.158	0.097	1.67555e-07	T-Cells
1192	chr1-151511030-151511584	ENST00000427934	CGN	ENSG00000143375	protein_coding	utr	chr1-151511387-151511515	0	2.48378e-06	0.910481	0.199	0.099	0.0674322	Melanocytes
1193	chr1-151511030-151511584	ENST00000427934	CGN	ENSG00000143375	protein_coding	utr	chr1-151511387-151511515	0	3.36707e-08	0.910469	0.214	0.095	0.000914127	B-Cells
1194	chr1-151511030-151511584	ENST00000427934	CGN	ENSG00000143375	protein_coding	utr	chr1-151511387-151511515	0	0.00119108	0.49671	0.146	0.099	1	Secretory Cells
1195	chr1-151511030-151511584	ENST00000427934	CGN	ENSG00000143375	protein_coding	utr	chr1-151511387-151511515	0	1.35141e-18	-0.368683	0.085	0.104	3.66895e-14	Fibroblasts
1196	chr1-151539554-151540582	ENST00000392712	TUFT1	ENSG00000143367	protein_coding	cds	chr1-151540367-151540426	0	0.00177205	-1.07761	0.077	0.154	1	Neuronal Cells
1197	chr1-151539554-151540582	ENST00000392712	TUFT1	ENSG00000143367	protein_coding	cds	chr1-151540367-151540426	0	1.11894e-13	-0.760913	0.091	0.157	3.0378e-09	Smooth Muscle
1198	chr1-151539554-151540582	ENST00000392712	TUFT1	ENSG00000143367	protein_coding	cds	chr1-151540367-151540426	0	1.42603e-10	0.799608	0.31	0.145	3.87154e-06	B-Cells
1199	chr1-151539554-151540582	ENST00000392712	TUFT1	ENSG00000143367	protein_coding	cds	chr1-151540367-151540426	0	8.11113e-58	-0.698562	0.11	0.162	2.20209e-53	Fibroblasts
1200	chr1-151539554-151540582	ENST00000392712	TUFT1	ENSG00000143367	protein_coding	cds	chr1-151540367-151540426	0	3.99073e-19	-0.542423	0.112	0.159	1.08344e-14	Endothelial Cells
1201	chr1-151539554-151540582	ENST00000392712	TUFT1	ENSG00000143367	protein_coding	cds	chr1-151540367-151540426	0	9.70804e-74	0.32837	0.16	0.149	2.63564e-69	Keratinocytes
1202	chr1-151539554-151540582	ENST00000392712	TUFT1	ENSG00000143367	protein_coding	cds	chr1-151540367-151540426	0	9.22896e-11	0.634192	0.235	0.15	2.50557e-06	Secretory Cells
1203	chr1-151539554-151540582	ENST00000392712	TUFT1	ENSG00000143367	protein_coding	cds	chr1-151540367-151540426	0	0.00177205	-1.07761	0.077	0.154	1	Neuronal Cells
1204	chr1-151539554-151540582	ENST00000392712	TUFT1	ENSG00000143367	protein_coding	cds	chr1-151540367-151540426	0	1.11894e-13	-0.760913	0.091	0.157	3.0378e-09	Smooth Muscle
1205	chr1-151539554-151540582	ENST00000392712	TUFT1	ENSG00000143367	protein_coding	cds	chr1-151540367-151540426	0	1.42603e-10	0.799608	0.31	0.145	3.87154e-06	B-Cells
1206	chr1-151539554-151540582	ENST00000392712	TUFT1	ENSG00000143367	protein_coding	cds	chr1-151540367-151540426	0	8.11113e-58	-0.698562	0.11	0.162	2.20209e-53	Fibroblasts
1207	chr1-151539554-151540582	ENST00000392712	TUFT1	ENSG00000143367	protein_coding	cds	chr1-151540367-151540426	0	3.99073e-19	-0.542423	0.112	0.159	1.08344e-14	Endothelial Cells
1208	chr1-151539554-151540582	ENST00000392712	TUFT1	ENSG00000143367	protein_coding	cds	chr1-151540367-151540426	0	9.70804e-74	0.32837	0.16	0.149	2.63564e-69	Keratinocytes
1209	chr1-151539554-151540582	ENST00000392712	TUFT1	ENSG00000143367	protein_coding	cds	chr1-151540367-151540426	0	9.22896e-11	0.634192	0.235	0.15	2.50557e-06	Secretory Cells
1210	chr1-151611790-151613084	ENST00000458013	SNX27	ENSG00000143376	protein_coding	cds	chr1-151612202-151612512	0	0.000698008	0.721196	0.195	0.115	1	Melanocytes
1211	chr1-151611790-151613084	ENST00000458013	SNX27	ENSG00000143376	protein_coding	cds	chr1-151612202-151612512	0	4.20001e-10	0.578588	0.168	0.113	1.14026e-05	T-Cells
1212	chr1-151611790-151613084	ENST00000458013	SNX27	ENSG00000143376	protein_coding	cds	chr1-151612202-151612512	0	1.86263e-15	-0.815552	0.074	0.147	5.05685e-11	Keratinocytes
1213	chr1-151611790-151613084	ENST00000458013	SNX27	ENSG00000143376	protein_coding	cds	chr1-151612202-151612512	0	9.01094e-05	0.423941	0.151	0.11	1	Fibroblasts
1214	chr1-151611790-151613084	ENST00000458013	SNX27	ENSG00000143376	protein_coding	cds	chr1-151612202-151612512	0	0.00320366	0.392594	0.156	0.114	1	Myeloid Cells
1215	chr1-151611790-151613084	ENST00000458013	SNX27	ENSG00000143376	protein_coding	cds	chr1-151612202-151612512	0	2.34967e-08	0.926019	0.246	0.11	0.000637911	B-Cells
1216	chr1-151611790-151613084	ENST00000458013	SNX27	ENSG00000143376	protein_coding	cds	chr1-151612202-151612512	0	0.000698008	0.721196	0.195	0.115	1	Melanocytes
1217	chr1-151611790-151613084	ENST00000458013	SNX27	ENSG00000143376	protein_coding	cds	chr1-151612202-151612512	0	4.20001e-10	0.578588	0.168	0.113	1.14026e-05	T-Cells
1218	chr1-151611790-151613084	ENST00000458013	SNX27	ENSG00000143376	protein_coding	cds	chr1-151612202-151612512	0	1.86263e-15	-0.815552	0.074	0.147	5.05685e-11	Keratinocytes
1219	chr1-151611790-151613084	ENST00000458013	SNX27	ENSG00000143376	protein_coding	cds	chr1-151612202-151612512	0	9.01094e-05	0.423941	0.151	0.11	1	Fibroblasts
1220	chr1-151611790-151613084	ENST00000458013	SNX27	ENSG00000143376	protein_coding	cds	chr1-151612202-151612512	0	0.00320366	0.392594	0.156	0.114	1	Myeloid Cells
1221	chr1-151611790-151613084	ENST00000458013	SNX27	ENSG00000143376	protein_coding	cds	chr1-151612202-151612512	0	2.34967e-08	0.926019	0.246	0.11	0.000637911	B-Cells
1222	chr1-151790136-151790979	ENST00000530202	TDRKH	ENSG00000182134	protein_coding	utr	chr1-151790380-151790433	0	8.47236e-36	1.09804	0.405	0.159	2.30016e-31	B-Cells
1223	chr1-151790136-151790979	ENST00000530202	TDRKH	ENSG00000182134	protein_coding	utr	chr1-151790380-151790433	0	7.34262e-23	0.689975	0.272	0.165	1.99345e-18	T-Cells
1224	chr1-151790136-151790979	ENST00000530202	TDRKH	ENSG00000182134	protein_coding	utr	chr1-151790380-151790433	0	0.000111715	-0.381147	0.131	0.174	1	Smooth Muscle
1225	chr1-151790136-151790979	ENST00000530202	TDRKH	ENSG00000182134	protein_coding	utr	chr1-151790380-151790433	0	4.08003e-31	-0.374115	0.144	0.176	1.10769e-26	Fibroblasts
1226	chr1-151790136-151790979	ENST00000530202	TDRKH	ENSG00000182134	protein_coding	utr	chr1-151790380-151790433	0	8.47236e-36	1.09804	0.405	0.159	2.30016e-31	B-Cells
1227	chr1-151790136-151790979	ENST00000530202	TDRKH	ENSG00000182134	protein_coding	utr	chr1-151790380-151790433	0	7.34262e-23	0.689975	0.272	0.165	1.99345e-18	T-Cells
1228	chr1-151790136-151790979	ENST00000530202	TDRKH	ENSG00000182134	protein_coding	utr	chr1-151790380-151790433	0	0.000111715	-0.381147	0.131	0.174	1	Smooth Muscle
1229	chr1-151790136-151790979	ENST00000530202	TDRKH	ENSG00000182134	protein_coding	utr	chr1-151790380-151790433	0	4.08003e-31	-0.374115	0.144	0.176	1.10769e-26	Fibroblasts
1230	chr1-151839591-151839976	ENST00000454109	C2CD4D	ENSG00000225556	protein_coding	gap	chr1-151839221-151840202	0	8.15689e-16	1.59329	0.184	0.056	2.21451e-11	Melanocytes
1231	chr1-151839591-151839976	ENST00000454109	C2CD4D	ENSG00000225556	protein_coding	gap	chr1-151839221-151840202	0	4.61566e-55	1.78682	0.182	0.052	1.25311e-50	Secretory Cells
1232	chr1-151839591-151839976	ENST00000454109	C2CD4D	ENSG00000225556	protein_coding	gap	chr1-151839221-151840202	0	8.15689e-16	1.59329	0.184	0.056	2.21451e-11	Melanocytes
1233	chr1-151839591-151839976	ENST00000454109	C2CD4D	ENSG00000225556	protein_coding	gap	chr1-151839221-151840202	0	4.61566e-55	1.78682	0.182	0.052	1.25311e-50	Secretory Cells
1234	chr1-151909252-151909965	ENST00000489410	THEM4	ENSG00000159445	protein_coding	cds	chr1-151909360-151909458	0	0.00368469	0.674633	0.243	0.129	1	B-Cells
1235	chr1-151909252-151909965	ENST00000489410	THEM4	ENSG00000159445	protein_coding	cds	chr1-151909360-151909458	0	1.29938e-44	-1.02143	0.079	0.176	3.52768e-40	Keratinocytes
1236	chr1-151909252-151909965	ENST00000489410	THEM4	ENSG00000159445	protein_coding	cds	chr1-151909360-151909458	0	4.49592e-06	0.417884	0.175	0.127	0.12206	Fibroblasts
1237	chr1-151909252-151909965	ENST00000489410	THEM4	ENSG00000159445	protein_coding	cds	chr1-151909360-151909458	0	1.59837e-06	0.503068	0.191	0.132	0.0433942	Myeloid Cells
1238	chr1-151909252-151909965	ENST00000489410	THEM4	ENSG00000159445	protein_coding	cds	chr1-151909360-151909458	0	3.15977e-15	1.13257	0.306	0.132	8.57845e-11	Melanocytes
1239	chr1-151909252-151909965	ENST00000489410	THEM4	ENSG00000159445	protein_coding	cds	chr1-151909360-151909458	0	0.00368469	0.674633	0.243	0.129	1	B-Cells
1240	chr1-151909252-151909965	ENST00000489410	THEM4	ENSG00000159445	protein_coding	cds	chr1-151909360-151909458	0	1.29938e-44	-1.02143	0.079	0.176	3.52768e-40	Keratinocytes
1241	chr1-151909252-151909965	ENST00000489410	THEM4	ENSG00000159445	protein_coding	cds	chr1-151909360-151909458	0	4.49592e-06	0.417884	0.175	0.127	0.12206	Fibroblasts
1242	chr1-151909252-151909965	ENST00000489410	THEM4	ENSG00000159445	protein_coding	cds	chr1-151909360-151909458	0	1.59837e-06	0.503068	0.191	0.132	0.0433942	Myeloid Cells
1243	chr1-151909252-151909965	ENST00000489410	THEM4	ENSG00000159445	protein_coding	cds	chr1-151909360-151909458	0	3.15977e-15	1.13257	0.306	0.132	8.57845e-11	Melanocytes
1244	chr1-151941195-151941690	ENST00000368814	THEM4	ENSG00000159445	protein_coding	exon	chr1-151909360-151909808	31386	2.89882e-09	1.28458	0.13	0.052	7.87001e-05	Lymphatic Endothelial Cells
1245	chr1-151980323-151980778	ENST00000368811	S100A10	ENSG00000197747	protein_coding	utr	chr1-151982915-151983162	2136	2.02724e-34	2.4161	0.175	0.033	5.50374e-30	Lymphatic Endothelial Cells
1246	chr1-151992399-151992739	ENST00000368809	S100A10	ENSG00000197747	protein_coding	utr	chr1-151992523-151992578	0	2.48854e-31	0.881934	0.123	0.067	6.75614e-27	Endothelial Cells
1247	chr1-151992399-151992739	ENST00000368809	S100A10	ENSG00000197747	protein_coding	utr	chr1-151992523-151992578	0	1.58636e-07	0.555678	0.104	0.068	0.0043068	Fibroblasts
1248	chr1-151992399-151992739	ENST00000368809	S100A10	ENSG00000197747	protein_coding	utr	chr1-151992523-151992578	0	2.48854e-31	0.881934	0.123	0.067	6.75614e-27	Endothelial Cells
1249	chr1-151992399-151992739	ENST00000368809	S100A10	ENSG00000197747	protein_coding	utr	chr1-151992523-151992578	0	1.58636e-07	0.555678	0.104	0.068	0.0043068	Fibroblasts
1250	chr1-151993584-151994045	ENST00000368811	S100A10	ENSG00000197747	protein_coding	utr	chr1-151993752-151994390	0	0.00937217	0.287907	0.142	0.114	1	T-Cells
1251	chr1-151993584-151994045	ENST00000368811	S100A10	ENSG00000197747	protein_coding	utr	chr1-151993752-151994390	0	6.07788e-11	-0.732235	0.079	0.142	1.65008e-06	Keratinocytes
1252	chr1-151993584-151994045	ENST00000368811	S100A10	ENSG00000197747	protein_coding	utr	chr1-151993752-151994390	0	1.24306e-09	0.40163	0.143	0.112	3.37478e-05	Endothelial Cells
1253	chr1-151993584-151994045	ENST00000368811	S100A10	ENSG00000197747	protein_coding	utr	chr1-151993752-151994390	0	1.55047e-10	0.544256	0.16	0.107	4.20938e-06	Fibroblasts
1254	chr1-152001537-152001957	ENST00000368811	S100A10	ENSG00000197747	protein_coding	exon	chr1-151993752-151994390	7146	6.90118e-93	1.92492	0.105	0.027	1.8736e-88	Fibroblasts
1255	chr1-152001537-152001957	ENST00000368811	S100A10	ENSG00000197747	protein_coding	exon	chr1-151993752-151994390	7146	4.9172e-08	1.66902	0.118	0.039	0.00133497	Neuronal Cells
1256	chr1-152001537-152001957	ENST00000368811	S100A10	ENSG00000197747	protein_coding	exon	chr1-151993752-151994390	7146	6.90118e-93	1.92492	0.105	0.027	1.8736e-88	Fibroblasts
1257	chr1-152001537-152001957	ENST00000368811	S100A10	ENSG00000197747	protein_coding	exon	chr1-151993752-151994390	7146	4.9172e-08	1.66902	0.118	0.039	0.00133497	Neuronal Cells
1258	chr1-152047574-152048666	ENST00000478109	S100A11	ENSG00000163191	protein_coding	gap	chr1-152033801-152047821	0	0.000136093	0.721693	0.29	0.162	1	Mast Cells
1259	chr1-152047574-152048666	ENST00000478109	S100A11	ENSG00000163191	protein_coding	gap	chr1-152033801-152047821	0	1.21744e-10	0.550278	0.242	0.16	3.30522e-06	Myeloid Cells
1260	chr1-152047574-152048666	ENST00000478109	S100A11	ENSG00000163191	protein_coding	gap	chr1-152033801-152047821	0	2.42889e-08	-0.824002	0.097	0.165	0.00065942	Lymphatic Endothelial Cells
1261	chr1-152047574-152048666	ENST00000478109	S100A11	ENSG00000163191	protein_coding	gap	chr1-152033801-152047821	0	8.87541e-30	-0.521746	0.149	0.165	2.40958e-25	B-Cells
1262	chr1-152047574-152048666	ENST00000478109	S100A11	ENSG00000163191	protein_coding	gap	chr1-152033801-152047821	0	0.000128132	-0.3745	0.127	0.166	1	Smooth Muscle
1263	chr1-152047574-152048666	ENST00000478109	S100A11	ENSG00000163191	protein_coding	gap	chr1-152033801-152047821	0	6.5386e-26	-0.631905	0.114	0.171	1.77517e-21	Endothelial Cells
1264	chr1-152047574-152048666	ENST00000478109	S100A11	ENSG00000163191	protein_coding	gap	chr1-152033801-152047821	0	0.00962591	0.483236	0.249	0.163	1	Melanocytes
1265	chr1-153506800-153507323	ENST00000496817	S100A6	ENSG00000197956	protein_coding	utr	chr1-153534599-153534695	27275	3.4763e-175	2.95813	0.102	0.012	9.4378e-171	Fibroblasts
1266	chr1-153566477-153566847	ENST00000368709	S100A2	ENSG00000196754	protein_coding	utr	chr1-153566702-153566755	0	7.60985e-06	-0.544426	0.077	0.114	0.2066	Smooth Muscle
1267	chr1-153566477-153566847	ENST00000368709	S100A2	ENSG00000196754	protein_coding	utr	chr1-153566702-153566755	0	0.00459618	0.598188	0.163	0.112	1	Neuronal Cells
1268	chr1-153566477-153566847	ENST00000368709	S100A2	ENSG00000196754	protein_coding	utr	chr1-153566702-153566755	0	3.2635e-103	-2.43784	0.026	0.116	8.86007e-99	B-Cells
1269	chr1-153566477-153566847	ENST00000368709	S100A2	ENSG00000196754	protein_coding	utr	chr1-153566702-153566755	0	2.45712e-17	0.545288	0.156	0.106	6.67085e-13	Endothelial Cells
1270	chr1-153566477-153566847	ENST00000368709	S100A2	ENSG00000196754	protein_coding	utr	chr1-153566702-153566755	0	0.000139205	0.37928	0.144	0.106	1	Fibroblasts
1271	chr1-153566477-153566847	ENST00000368709	S100A2	ENSG00000196754	protein_coding	utr	chr1-153566702-153566755	0	3.73928e-08	-0.554562	0.082	0.114	0.00101518	T-Cells
1272	chr1-153608880-153609104	ENST00000368705	S100A16	ENSG00000188643	protein_coding	utr	chr1-153608899-153609344	0	1.91914e-56	1.4079	0.105	0.039	5.21027e-52	Endothelial Cells
1273	chr1-153608880-153609104	ENST00000368705	S100A16	ENSG00000188643	protein_coding	utr	chr1-153608899-153609344	0	5.30359e-09	1.33325	0.121	0.045	0.000143987	Lymphatic Endothelial Cells
1274	chr1-153608880-153609104	ENST00000368705	S100A16	ENSG00000188643	protein_coding	utr	chr1-153608899-153609344	0	1.91914e-56	1.4079	0.105	0.039	5.21027e-52	Endothelial Cells
1275	chr1-153608880-153609104	ENST00000368705	S100A16	ENSG00000188643	protein_coding	utr	chr1-153608899-153609344	0	5.30359e-09	1.33325	0.121	0.045	0.000143987	Lymphatic Endothelial Cells
1276	chr1-153633785-153634532	ENST00000614256	CHTOP	ENSG00000160679	protein_coding	utr	chr1-153633982-153634343	0	0.00441046	0.403379	0.249	0.202	1	Neuronal Cells
1277	chr1-153633785-153634532	ENST00000614256	CHTOP	ENSG00000160679	protein_coding	utr	chr1-153633982-153634343	0	1.69711e-09	0.421354	0.269	0.198	4.60748e-05	T-Cells
1278	chr1-153633785-153634532	ENST00000614256	CHTOP	ENSG00000160679	protein_coding	utr	chr1-153633982-153634343	0	0.000310019	0.339044	0.263	0.199	1	Myeloid Cells
1279	chr1-153633785-153634532	ENST00000614256	CHTOP	ENSG00000160679	protein_coding	utr	chr1-153633982-153634343	0	2.0323e-21	-0.69181	0.137	0.249	5.5175e-17	Keratinocytes
1280	chr1-153633785-153634532	ENST00000614256	CHTOP	ENSG00000160679	protein_coding	utr	chr1-153633982-153634343	0	4.1854e-30	0.982523	0.446	0.189	1.1363e-25	B-Cells
1281	chr1-153658492-153659031	ENST00000368685	SNAPIN	ENSG00000143553	protein_coding	cds	chr1-153658744-153658886	0	8.52776e-08	-0.76615	0.063	0.12	0.0023152	Keratinocytes
1282	chr1-153658492-153659031	ENST00000368685	SNAPIN	ENSG00000143553	protein_coding	cds	chr1-153658744-153658886	0	0.00868073	0.399288	0.129	0.094	1	Myeloid Cells
1283	chr1-153658492-153659031	ENST00000368685	SNAPIN	ENSG00000143553	protein_coding	cds	chr1-153658744-153658886	0	1.46996e-14	0.750406	0.154	0.093	3.99079e-10	T-Cells
1284	chr1-153658492-153659031	ENST00000368685	SNAPIN	ENSG00000143553	protein_coding	cds	chr1-153658744-153658886	0	5.62624e-19	1.21782	0.237	0.089	1.52747e-14	B-Cells
1285	chr1-153658492-153659031	ENST00000368685	SNAPIN	ENSG00000143553	protein_coding	cds	chr1-153658744-153658886	0	8.52776e-08	-0.76615	0.063	0.12	0.0023152	Keratinocytes
1286	chr1-153658492-153659031	ENST00000368685	SNAPIN	ENSG00000143553	protein_coding	cds	chr1-153658744-153658886	0	0.00868073	0.399288	0.129	0.094	1	Myeloid Cells
1287	chr1-153658492-153659031	ENST00000368685	SNAPIN	ENSG00000143553	protein_coding	cds	chr1-153658744-153658886	0	1.46996e-14	0.750406	0.154	0.093	3.99079e-10	T-Cells
1288	chr1-153658492-153659031	ENST00000368685	SNAPIN	ENSG00000143553	protein_coding	cds	chr1-153658744-153658886	0	5.62624e-19	1.21782	0.237	0.089	1.52747e-14	B-Cells
1289	chr1-153670692-153671750	ENST00000368681	ILF2	ENSG00000143621	protein_coding	cds	chr1-153670918-153670922	0	4.66802e-06	0.425681	0.243	0.175	0.126732	Myeloid Cells
1290	chr1-153670692-153671750	ENST00000368681	ILF2	ENSG00000143621	protein_coding	cds	chr1-153670918-153670922	0	7.62797e-28	-0.784047	0.115	0.225	2.07092e-23	Keratinocytes
1291	chr1-153670692-153671750	ENST00000368681	ILF2	ENSG00000143621	protein_coding	cds	chr1-153670918-153670922	0	3.07377e-16	0.579453	0.263	0.174	8.34497e-12	T-Cells
1292	chr1-153670692-153671750	ENST00000368681	ILF2	ENSG00000143621	protein_coding	cds	chr1-153670918-153670922	0	2.59025e-47	1.18112	0.443	0.165	7.03228e-43	B-Cells
1293	chr1-153670692-153671750	ENST00000368681	ILF2	ENSG00000143621	protein_coding	cds	chr1-153670918-153670922	0	4.66802e-06	0.425681	0.243	0.175	0.126732	Myeloid Cells
1294	chr1-153670692-153671750	ENST00000368681	ILF2	ENSG00000143621	protein_coding	cds	chr1-153670918-153670922	0	7.62797e-28	-0.784047	0.115	0.225	2.07092e-23	Keratinocytes
1295	chr1-153670692-153671750	ENST00000368681	ILF2	ENSG00000143621	protein_coding	cds	chr1-153670918-153670922	0	3.07377e-16	0.579453	0.263	0.174	8.34497e-12	T-Cells
1296	chr1-153670692-153671750	ENST00000368681	ILF2	ENSG00000143621	protein_coding	cds	chr1-153670918-153670922	0	2.59025e-47	1.18112	0.443	0.165	7.03228e-43	B-Cells
1297	chr1-153697785-153698602	ENST00000368680	NPR1	ENSG00000169418	protein_coding	utr	chr1-153693415-153693992	3792	0	3.09396	0.193	0.024	0	Endothelial Cells
1298	chr1-153727539-153728217	ENST00000435409	INTS3	ENSG00000143624	protein_coding	utr	chr1-153728091-153728211	0	6.96004e-05	0.377016	0.236	0.179	1	Myeloid Cells
1299	chr1-153727539-153728217	ENST00000435409	INTS3	ENSG00000143624	protein_coding	utr	chr1-153728091-153728211	0	6.9262e-14	0.533978	0.262	0.177	1.88039e-09	T-Cells
1300	chr1-153727539-153728217	ENST00000435409	INTS3	ENSG00000143624	protein_coding	utr	chr1-153728091-153728211	0	3.73913e-07	-0.25303	0.156	0.185	0.0101514	Endothelial Cells
1301	chr1-153727539-153728217	ENST00000435409	INTS3	ENSG00000143624	protein_coding	utr	chr1-153728091-153728211	0	7.21984e-06	-0.515012	0.132	0.217	0.196012	Keratinocytes
1302	chr1-153727539-153728217	ENST00000435409	INTS3	ENSG00000143624	protein_coding	utr	chr1-153728091-153728211	0	0.00832765	0.490939	0.273	0.18	1	Melanocytes
1303	chr1-153727539-153728217	ENST00000435409	INTS3	ENSG00000143624	protein_coding	utr	chr1-153728091-153728211	0	3.23484e-29	1.00333	0.407	0.17	8.78228e-25	B-Cells
1304	chr1-153727539-153728217	ENST00000435409	INTS3	ENSG00000143624	protein_coding	utr	chr1-153728091-153728211	0	6.96004e-05	0.377016	0.236	0.179	1	Myeloid Cells
1305	chr1-153727539-153728217	ENST00000435409	INTS3	ENSG00000143624	protein_coding	utr	chr1-153728091-153728211	0	6.9262e-14	0.533978	0.262	0.177	1.88039e-09	T-Cells
1306	chr1-153727539-153728217	ENST00000435409	INTS3	ENSG00000143624	protein_coding	utr	chr1-153728091-153728211	0	3.73913e-07	-0.25303	0.156	0.185	0.0101514	Endothelial Cells
1307	chr1-153727539-153728217	ENST00000435409	INTS3	ENSG00000143624	protein_coding	utr	chr1-153728091-153728211	0	7.21984e-06	-0.515012	0.132	0.217	0.196012	Keratinocytes
1308	chr1-153727539-153728217	ENST00000435409	INTS3	ENSG00000143624	protein_coding	utr	chr1-153728091-153728211	0	0.00832765	0.490939	0.273	0.18	1	Melanocytes
1309	chr1-153727539-153728217	ENST00000435409	INTS3	ENSG00000143624	protein_coding	utr	chr1-153728091-153728211	0	3.23484e-29	1.00333	0.407	0.17	8.78228e-25	B-Cells
1310	chr1-153775196-153775582	ENST00000624995	SLC27A3	ENSG00000143554	protein_coding	cds	chr1-153775357-153776164	0	1.48182e-16	0.772951	0.107	0.06	4.02299e-12	Fibroblasts
1311	chr1-153783335-153783894	ENST00000624995	SLC27A3	ENSG00000143554	protein_coding	utr	chr1-153780003-153780157	3177	1.02761e-23	1.15986	0.305	0.116	2.78987e-19	B-Cells
1312	chr1-153783335-153783894	ENST00000624995	SLC27A3	ENSG00000143554	protein_coding	utr	chr1-153780003-153780157	3177	1.55932e-09	0.543591	0.18	0.122	4.23339e-05	T-Cells
1313	chr1-153783335-153783894	ENST00000624995	SLC27A3	ENSG00000143554	protein_coding	utr	chr1-153780003-153780157	3177	5.36615e-27	-0.940654	0.075	0.161	1.45685e-22	Keratinocytes
1314	chr1-153783335-153783894	ENST00000624995	SLC27A3	ENSG00000143554	protein_coding	utr	chr1-153780003-153780157	3177	0.00140235	0.400978	0.169	0.123	1	Myeloid Cells
1315	chr1-153783335-153783894	ENST00000624995	SLC27A3	ENSG00000143554	protein_coding	utr	chr1-153780003-153780157	3177	1.02761e-23	1.15986	0.305	0.116	2.78987e-19	B-Cells
1316	chr1-153783335-153783894	ENST00000624995	SLC27A3	ENSG00000143554	protein_coding	utr	chr1-153780003-153780157	3177	1.55932e-09	0.543591	0.18	0.122	4.23339e-05	T-Cells
1317	chr1-153783335-153783894	ENST00000624995	SLC27A3	ENSG00000143554	protein_coding	utr	chr1-153780003-153780157	3177	5.36615e-27	-0.940654	0.075	0.161	1.45685e-22	Keratinocytes
1318	chr1-153783335-153783894	ENST00000624995	SLC27A3	ENSG00000143554	protein_coding	utr	chr1-153780003-153780157	3177	0.00140235	0.400978	0.169	0.123	1	Myeloid Cells
1319	chr1-153790234-153790610	ENST00000637918	GATAD2B	ENSG00000143614	protein_coding	gap	chr1-153790077-153811730	0	5.47866e-81	1.76876	0.105	0.029	1.4874e-76	Fibroblasts
1320	chr1-153922268-153923407	ENST00000637331	GATAD2B	ENSG00000143614	protein_coding	utr	chr1-153923299-153923360	0	2.57885e-27	0.664511	0.329	0.206	7.00132e-23	T-Cells
1321	chr1-153922268-153923407	ENST00000637331	GATAD2B	ENSG00000143614	protein_coding	utr	chr1-153923299-153923360	0	5.21576e-19	-0.649207	0.148	0.259	1.41603e-14	Keratinocytes
1322	chr1-153922268-153923407	ENST00000637331	GATAD2B	ENSG00000143614	protein_coding	utr	chr1-153923299-153923360	0	8.09435e-75	1.23113	0.534	0.196	2.19754e-70	B-Cells
1323	chr1-153922268-153923407	ENST00000637331	GATAD2B	ENSG00000143614	protein_coding	utr	chr1-153923299-153923360	0	2.57885e-27	0.664511	0.329	0.206	7.00132e-23	T-Cells
1324	chr1-153922268-153923407	ENST00000637331	GATAD2B	ENSG00000143614	protein_coding	utr	chr1-153923299-153923360	0	5.21576e-19	-0.649207	0.148	0.259	1.41603e-14	Keratinocytes
1325	chr1-153922268-153923407	ENST00000637331	GATAD2B	ENSG00000143614	protein_coding	utr	chr1-153923299-153923360	0	8.09435e-75	1.23113	0.534	0.196	2.19754e-70	B-Cells
1326	chr1-153945763-153946870	ENST00000361217	DENND4B	ENSG00000198837	protein_coding	utr	chr1-153946301-153946696	0	8.23566e-40	-0.935102	0.102	0.218	2.2359e-35	Keratinocytes
1327	chr1-153945763-153946870	ENST00000361217	DENND4B	ENSG00000198837	protein_coding	utr	chr1-153946301-153946696	0	1.64047e-172	1.78756	0.568	0.149	4.4537e-168	B-Cells
1328	chr1-153945763-153946870	ENST00000361217	DENND4B	ENSG00000198837	protein_coding	utr	chr1-153946301-153946696	0	5.18019e-48	1.03246	0.327	0.161	1.40637e-43	Myeloid Cells
1329	chr1-153945763-153946870	ENST00000361217	DENND4B	ENSG00000198837	protein_coding	utr	chr1-153946301-153946696	0	8.23566e-40	-0.935102	0.102	0.218	2.2359e-35	Keratinocytes
1330	chr1-153945763-153946870	ENST00000361217	DENND4B	ENSG00000198837	protein_coding	utr	chr1-153946301-153946696	0	1.64047e-172	1.78756	0.568	0.149	4.4537e-168	B-Cells
1331	chr1-153945763-153946870	ENST00000361217	DENND4B	ENSG00000198837	protein_coding	utr	chr1-153946301-153946696	0	5.18019e-48	1.03246	0.327	0.161	1.40637e-43	Myeloid Cells
1332	chr1-153958012-153958842	ENST00000368633	CRTC2	ENSG00000160741	protein_coding	cds	chr1-153958345-153958497	0	1.50139e-10	-0.613691	0.116	0.203	4.07612e-06	Keratinocytes
1333	chr1-153958012-153958842	ENST00000368633	CRTC2	ENSG00000160741	protein_coding	cds	chr1-153958345-153958497	0	1.39143e-13	0.552752	0.242	0.162	3.77758e-09	T-Cells
1334	chr1-153958012-153958842	ENST00000368633	CRTC2	ENSG00000160741	protein_coding	cds	chr1-153958345-153958497	0	3.23259e-21	0.969748	0.361	0.156	8.77616e-17	B-Cells
1335	chr1-153958012-153958842	ENST00000368633	CRTC2	ENSG00000160741	protein_coding	cds	chr1-153958345-153958497	0	1.50139e-10	-0.613691	0.116	0.203	4.07612e-06	Keratinocytes
1336	chr1-153958012-153958842	ENST00000368633	CRTC2	ENSG00000160741	protein_coding	cds	chr1-153958345-153958497	0	1.39143e-13	0.552752	0.242	0.162	3.77758e-09	T-Cells
1337	chr1-153958012-153958842	ENST00000368633	CRTC2	ENSG00000160741	protein_coding	cds	chr1-153958345-153958497	0	3.23259e-21	0.969748	0.361	0.156	8.77616e-17	B-Cells
1338	chr1-153963297-153963743	ENST00000621013	SLC39A1	ENSG00000143570	protein_coding	utr	chr1-153963177-153963492	0	5.50113e-07	-0.631203	0.09	0.157	0.014935	Keratinocytes
1339	chr1-153963297-153963743	ENST00000621013	SLC39A1	ENSG00000143570	protein_coding	utr	chr1-153963177-153963492	0	0.00475539	0.533709	0.19	0.128	1	Lymphatic Endothelial Cells
1340	chr1-153963297-153963743	ENST00000621013	SLC39A1	ENSG00000143570	protein_coding	utr	chr1-153963177-153963492	0	5.15154e-14	0.984358	0.288	0.121	1.39859e-09	B-Cells
1341	chr1-153967201-153967875	ENST00000413622	SLC39A1	ENSG00000143570	protein_coding	utr	chr1-153967451-153967621	0	8.97839e-30	-0.939774	0.082	0.176	2.43754e-25	Keratinocytes
1342	chr1-153967201-153967875	ENST00000413622	SLC39A1	ENSG00000143570	protein_coding	utr	chr1-153967451-153967621	0	6.21599e-44	1.32647	0.368	0.124	1.68758e-39	B-Cells
1343	chr1-153967201-153967875	ENST00000413622	SLC39A1	ENSG00000143570	protein_coding	utr	chr1-153967451-153967621	0	5.80008e-12	0.412045	0.17	0.131	1.57466e-07	Endothelial Cells
1344	chr1-153967201-153967875	ENST00000413622	SLC39A1	ENSG00000143570	protein_coding	utr	chr1-153967451-153967621	0	0.00573101	0.604185	0.218	0.135	1	Melanocytes
1345	chr1-153976900-153978046	ENST00000271843	JTB	ENSG00000143543	protein_coding	cds	chr1-153977170-153977252	0	5.5999e-16	1.33149	0.179	0.062	1.52032e-11	B-Cells
1346	chr1-153976900-153978046	ENST00000271843	JTB	ENSG00000143543	protein_coding	cds	chr1-153977170-153977252	0	2.16592e-09	0.720308	0.108	0.065	5.88026e-05	T-Cells
1347	chr1-153976900-153978046	ENST00000271843	JTB	ENSG00000143543	protein_coding	cds	chr1-153977170-153977252	0	5.5999e-16	1.33149	0.179	0.062	1.52032e-11	B-Cells
1348	chr1-153976900-153978046	ENST00000271843	JTB	ENSG00000143543	protein_coding	cds	chr1-153977170-153977252	0	2.16592e-09	0.720308	0.108	0.065	5.88026e-05	T-Cells
1349	chr1-153985993-153986520	ENST00000368575	RAB13	ENSG00000143545	protein_coding	cds	chr1-153986113-153986236	0	0.0027959	0.30837	0.122	0.084	1	B-Cells
1350	chr1-153985993-153986520	ENST00000368575	RAB13	ENSG00000143545	protein_coding	cds	chr1-153986113-153986236	0	2.23509e-12	0.650601	0.127	0.078	6.06804e-08	Fibroblasts
1351	chr1-153985993-153986520	ENST00000368575	RAB13	ENSG00000143545	protein_coding	cds	chr1-153986113-153986236	0	3.28613e-05	0.345574	0.104	0.085	0.89215	Smooth Muscle
1352	chr1-153985993-153986520	ENST00000368575	RAB13	ENSG00000143545	protein_coding	cds	chr1-153986113-153986236	0	2.54994e-16	0.604578	0.121	0.081	6.92284e-12	Endothelial Cells
1353	chr1-153985993-153986520	ENST00000368575	RAB13	ENSG00000143545	protein_coding	cds	chr1-153986113-153986236	0	2.83393e-10	-0.794296	0.057	0.107	7.69385e-06	Keratinocytes
1354	chr1-153985993-153986520	ENST00000368575	RAB13	ENSG00000143545	protein_coding	cds	chr1-153986113-153986236	0	0.00161478	0.690502	0.138	0.085	1	Lymphatic Endothelial Cells
1355	chr1-153985993-153986520	ENST00000368575	RAB13	ENSG00000143545	protein_coding	cds	chr1-153986113-153986236	0	0.0027959	0.30837	0.122	0.084	1	B-Cells
1356	chr1-153985993-153986520	ENST00000368575	RAB13	ENSG00000143545	protein_coding	cds	chr1-153986113-153986236	0	2.23509e-12	0.650601	0.127	0.078	6.06804e-08	Fibroblasts
1357	chr1-153985993-153986520	ENST00000368575	RAB13	ENSG00000143545	protein_coding	cds	chr1-153986113-153986236	0	3.28613e-05	0.345574	0.104	0.085	0.89215	Smooth Muscle
1358	chr1-153985993-153986520	ENST00000368575	RAB13	ENSG00000143545	protein_coding	cds	chr1-153986113-153986236	0	2.54994e-16	0.604578	0.121	0.081	6.92284e-12	Endothelial Cells
1359	chr1-153985993-153986520	ENST00000368575	RAB13	ENSG00000143545	protein_coding	cds	chr1-153986113-153986236	0	2.83393e-10	-0.794296	0.057	0.107	7.69385e-06	Keratinocytes
1360	chr1-153985993-153986520	ENST00000368575	RAB13	ENSG00000143545	protein_coding	cds	chr1-153986113-153986236	0	0.00161478	0.690502	0.138	0.085	1	Lymphatic Endothelial Cells
1361	chr1-153990498-153990852	ENST00000392558	RPS27	ENSG00000177954	protein_coding	cds	chr1-153990797-153990802	0	2.70882e-36	1.53826	0.236	0.071	7.35418e-32	B-Cells
1362	chr1-153990498-153990852	ENST00000392558	RPS27	ENSG00000177954	protein_coding	cds	chr1-153990797-153990802	0	7.03823e-07	0.660938	0.126	0.077	0.0191081	Myeloid Cells
1363	chr1-153990498-153990852	ENST00000392558	RPS27	ENSG00000177954	protein_coding	cds	chr1-153990797-153990802	0	5.96287e-08	-0.805238	0.051	0.1	0.00161886	Keratinocytes
1364	chr1-153990498-153990852	ENST00000392558	RPS27	ENSG00000177954	protein_coding	cds	chr1-153990797-153990802	0	6.19376e-14	0.802956	0.132	0.076	1.68154e-09	T-Cells
1365	chr1-153990498-153990852	ENST00000392558	RPS27	ENSG00000177954	protein_coding	cds	chr1-153990797-153990802	0	2.70882e-36	1.53826	0.236	0.071	7.35418e-32	B-Cells
1366	chr1-153990498-153990852	ENST00000392558	RPS27	ENSG00000177954	protein_coding	cds	chr1-153990797-153990802	0	7.03823e-07	0.660938	0.126	0.077	0.0191081	Myeloid Cells
1367	chr1-153990498-153990852	ENST00000392558	RPS27	ENSG00000177954	protein_coding	cds	chr1-153990797-153990802	0	5.96287e-08	-0.805238	0.051	0.1	0.00161886	Keratinocytes
1368	chr1-153990498-153990852	ENST00000392558	RPS27	ENSG00000177954	protein_coding	cds	chr1-153990797-153990802	0	6.19376e-14	0.802956	0.132	0.076	1.68154e-09	T-Cells
1369	chr1-153990498-153990852	ENST00000392558	RPS27	ENSG00000177954	protein_coding	cds	chr1-153990797-153990802	0	2.70882e-36	1.53826	0.236	0.071	7.35418e-32	B-Cells
1370	chr1-153990498-153990852	ENST00000392558	RPS27	ENSG00000177954	protein_coding	cds	chr1-153990797-153990802	0	7.03823e-07	0.660938	0.126	0.077	0.0191081	Myeloid Cells
1371	chr1-153990498-153990852	ENST00000392558	RPS27	ENSG00000177954	protein_coding	cds	chr1-153990797-153990802	0	5.96287e-08	-0.805238	0.051	0.1	0.00161886	Keratinocytes
1372	chr1-153990498-153990852	ENST00000392558	RPS27	ENSG00000177954	protein_coding	cds	chr1-153990797-153990802	0	6.19376e-14	0.802956	0.132	0.076	1.68154e-09	T-Cells
1373	chr1-15409434-15409933	ENST00000375980	EFHD2	ENSG00000142634	protein_coding	utr	chr1-15409895-15409971	0	4.67705e-10	-0.761069	0.067	0.127	1.26977e-05	Keratinocytes
1374	chr1-15409434-15409933	ENST00000375980	EFHD2	ENSG00000142634	protein_coding	utr	chr1-15409895-15409971	0	0.000965511	0.251652	0.117	0.1	1	Endothelial Cells
1375	chr1-15409434-15409933	ENST00000375980	EFHD2	ENSG00000142634	protein_coding	utr	chr1-15409895-15409971	0	8.66631e-19	0.902835	0.187	0.097	2.35282e-14	Myeloid Cells
1376	chr1-15409434-15409933	ENST00000375980	EFHD2	ENSG00000142634	protein_coding	utr	chr1-15409895-15409971	0	7.23139e-09	1.05448	0.22	0.1	0.000196325	Melanocytes
1377	chr1-15409434-15409933	ENST00000375980	EFHD2	ENSG00000142634	protein_coding	utr	chr1-15409895-15409971	0	1.60773e-11	0.655854	0.155	0.099	4.36483e-07	T-Cells
1378	chr1-15409434-15409933	ENST00000375980	EFHD2	ENSG00000142634	protein_coding	utr	chr1-15409895-15409971	0	4.67705e-10	-0.761069	0.067	0.127	1.26977e-05	Keratinocytes
1379	chr1-15409434-15409933	ENST00000375980	EFHD2	ENSG00000142634	protein_coding	utr	chr1-15409895-15409971	0	0.000965511	0.251652	0.117	0.1	1	Endothelial Cells
1380	chr1-15409434-15409933	ENST00000375980	EFHD2	ENSG00000142634	protein_coding	utr	chr1-15409895-15409971	0	8.66631e-19	0.902835	0.187	0.097	2.35282e-14	Myeloid Cells
1381	chr1-15409434-15409933	ENST00000375980	EFHD2	ENSG00000142634	protein_coding	utr	chr1-15409895-15409971	0	7.23139e-09	1.05448	0.22	0.1	0.000196325	Melanocytes
1382	chr1-15409434-15409933	ENST00000375980	EFHD2	ENSG00000142634	protein_coding	utr	chr1-15409895-15409971	0	1.60773e-11	0.655854	0.155	0.099	4.36483e-07	T-Cells
1383	chr1-15409434-15409933	ENST00000375980	EFHD2	ENSG00000142634	protein_coding	utr	chr1-15409895-15409971	0	4.67705e-10	-0.761069	0.067	0.127	1.26977e-05	Keratinocytes
1384	chr1-15409434-15409933	ENST00000375980	EFHD2	ENSG00000142634	protein_coding	utr	chr1-15409895-15409971	0	0.000965511	0.251652	0.117	0.1	1	Endothelial Cells
1385	chr1-15409434-15409933	ENST00000375980	EFHD2	ENSG00000142634	protein_coding	utr	chr1-15409895-15409971	0	8.66631e-19	0.902835	0.187	0.097	2.35282e-14	Myeloid Cells
1386	chr1-15409434-15409933	ENST00000375980	EFHD2	ENSG00000142634	protein_coding	utr	chr1-15409895-15409971	0	7.23139e-09	1.05448	0.22	0.1	0.000196325	Melanocytes
1387	chr1-15409434-15409933	ENST00000375980	EFHD2	ENSG00000142634	protein_coding	utr	chr1-15409895-15409971	0	1.60773e-11	0.655854	0.155	0.099	4.36483e-07	T-Cells
1388	chr1-154182218-154183506	ENST00000611659	TPM3	ENSG00000143549	protein_coding	cds	chr1-154182988-154183119	0	1.85217e-08	-0.534702	0.12	0.176	0.000502845	Smooth Muscle
1389	chr1-154182218-154183506	ENST00000611659	TPM3	ENSG00000143549	protein_coding	cds	chr1-154182988-154183119	0	1.1318e-09	0.460729	0.241	0.169	3.07271e-05	T-Cells
1390	chr1-154182218-154183506	ENST00000611659	TPM3	ENSG00000143549	protein_coding	cds	chr1-154182988-154183119	0	1.52037e-11	0.35486	0.211	0.167	4.12765e-07	Endothelial Cells
1391	chr1-154182218-154183506	ENST00000611659	TPM3	ENSG00000143549	protein_coding	cds	chr1-154182988-154183119	0	1.85108e-06	0.687766	0.321	0.165	0.050255	B-Cells
1392	chr1-154182218-154183506	ENST00000611659	TPM3	ENSG00000143549	protein_coding	cds	chr1-154182988-154183119	0	9.81767e-11	0.549034	0.254	0.169	2.6654e-06	Myeloid Cells
1393	chr1-154182218-154183506	ENST00000611659	TPM3	ENSG00000143549	protein_coding	cds	chr1-154182988-154183119	0	6.34307e-28	-0.346795	0.148	0.177	1.72208e-23	Fibroblasts
1394	chr1-154220098-154221656	ENST00000368521	C1orf43	ENSG00000143612	protein_coding	cds	chr1-154220342-154220407	0	4.01149e-18	0.515255	0.341	0.236	1.08908e-13	T-Cells
1395	chr1-154220098-154221656	ENST00000368521	C1orf43	ENSG00000143612	protein_coding	cds	chr1-154220342-154220407	0	0.00289342	0.55924	0.378	0.24	1	Mast Cells
1396	chr1-154220098-154221656	ENST00000368521	C1orf43	ENSG00000143612	protein_coding	cds	chr1-154220342-154220407	0	1.08418e-13	-0.571496	0.174	0.291	2.94344e-09	Keratinocytes
1397	chr1-154220098-154221656	ENST00000368521	C1orf43	ENSG00000143612	protein_coding	cds	chr1-154220342-154220407	0	1.35867e-09	0.442431	0.332	0.237	3.68867e-05	Myeloid Cells
1398	chr1-154220098-154221656	ENST00000368521	C1orf43	ENSG00000143612	protein_coding	cds	chr1-154220342-154220407	0	1.05213e-60	1.09192	0.563	0.225	2.85642e-56	B-Cells
1399	chr1-154220098-154221656	ENST00000368521	C1orf43	ENSG00000143612	protein_coding	cds	chr1-154220342-154220407	0	4.01149e-18	0.515255	0.341	0.236	1.08908e-13	T-Cells
1400	chr1-154220098-154221656	ENST00000368521	C1orf43	ENSG00000143612	protein_coding	cds	chr1-154220342-154220407	0	0.00289342	0.55924	0.378	0.24	1	Mast Cells
1401	chr1-154220098-154221656	ENST00000368521	C1orf43	ENSG00000143612	protein_coding	cds	chr1-154220342-154220407	0	1.08418e-13	-0.571496	0.174	0.291	2.94344e-09	Keratinocytes
1402	chr1-154220098-154221656	ENST00000368521	C1orf43	ENSG00000143612	protein_coding	cds	chr1-154220342-154220407	0	1.35867e-09	0.442431	0.332	0.237	3.68867e-05	Myeloid Cells
1403	chr1-154220098-154221656	ENST00000368521	C1orf43	ENSG00000143612	protein_coding	cds	chr1-154220342-154220407	0	1.05213e-60	1.09192	0.563	0.225	2.85642e-56	B-Cells
1404	chr1-154272173-154272647	ENST00000483970	HAX1	ENSG00000143575	protein_coding	utr	chr1-154272609-154272723	0	2.92586e-38	-1.22895	0.048	0.127	7.94342e-34	Keratinocytes
1405	chr1-154272173-154272647	ENST00000483970	HAX1	ENSG00000143575	protein_coding	utr	chr1-154272609-154272723	0	4.78964e-16	0.883287	0.165	0.09	1.30034e-11	Myeloid Cells
1406	chr1-154272173-154272647	ENST00000483970	HAX1	ENSG00000143575	protein_coding	utr	chr1-154272609-154272723	0	6.60821e-90	1.89421	0.342	0.081	1.79406e-85	B-Cells
1407	chr1-154272173-154272647	ENST00000483970	HAX1	ENSG00000143575	protein_coding	utr	chr1-154272609-154272723	0	7.63755e-28	1.00304	0.175	0.089	2.07352e-23	T-Cells
1408	chr1-154272173-154272647	ENST00000483970	HAX1	ENSG00000143575	protein_coding	utr	chr1-154272609-154272723	0	2.92586e-38	-1.22895	0.048	0.127	7.94342e-34	Keratinocytes
1409	chr1-154272173-154272647	ENST00000483970	HAX1	ENSG00000143575	protein_coding	utr	chr1-154272609-154272723	0	4.78964e-16	0.883287	0.165	0.09	1.30034e-11	Myeloid Cells
1410	chr1-154272173-154272647	ENST00000483970	HAX1	ENSG00000143575	protein_coding	utr	chr1-154272609-154272723	0	6.60821e-90	1.89421	0.342	0.081	1.79406e-85	B-Cells
1411	chr1-154272173-154272647	ENST00000483970	HAX1	ENSG00000143575	protein_coding	utr	chr1-154272609-154272723	0	7.63755e-28	1.00304	0.175	0.089	2.07352e-23	T-Cells
1412	chr1-154272173-154272647	ENST00000483970	HAX1	ENSG00000143575	protein_coding	utr	chr1-154272609-154272723	0	2.92586e-38	-1.22895	0.048	0.127	7.94342e-34	Keratinocytes
1413	chr1-154272173-154272647	ENST00000483970	HAX1	ENSG00000143575	protein_coding	utr	chr1-154272609-154272723	0	4.78964e-16	0.883287	0.165	0.09	1.30034e-11	Myeloid Cells
1414	chr1-154272173-154272647	ENST00000483970	HAX1	ENSG00000143575	protein_coding	utr	chr1-154272609-154272723	0	6.60821e-90	1.89421	0.342	0.081	1.79406e-85	B-Cells
1415	chr1-154272173-154272647	ENST00000483970	HAX1	ENSG00000143575	protein_coding	utr	chr1-154272609-154272723	0	7.63755e-28	1.00304	0.175	0.089	2.07352e-23	T-Cells
1416	chr1-154328484-154328795	ENST00000368490	ATP8B2	ENSG00000143515	protein_coding	gap	chr1-154328173-154330395	0	9.06924e-08	0.580212	0.129	0.085	0.00246221	T-Cells
1417	chr1-154328484-154328795	ENST00000368490	ATP8B2	ENSG00000143515	protein_coding	gap	chr1-154328173-154330395	0	6.89353e-07	0.998676	0.178	0.086	0.0187153	Melanocytes
1418	chr1-154328484-154328795	ENST00000368490	ATP8B2	ENSG00000143515	protein_coding	gap	chr1-154328173-154330395	0	9.06924e-08	0.580212	0.129	0.085	0.00246221	T-Cells
1419	chr1-154328484-154328795	ENST00000368490	ATP8B2	ENSG00000143515	protein_coding	gap	chr1-154328173-154330395	0	6.89353e-07	0.998676	0.178	0.086	0.0187153	Melanocytes
1420	chr1-154405177-154405489	ENST00000622330	IL6R	ENSG00000160712	protein_coding	utr	chr1-154405193-154405629	0	0.000226857	-0.25522	0.088	0.104	1	Endothelial Cells
1421	chr1-154405177-154405489	ENST00000622330	IL6R	ENSG00000160712	protein_coding	utr	chr1-154405193-154405629	0	0.00600933	-0.410739	0.087	0.102	1	Lymphatic Endothelial Cells
1422	chr1-154405177-154405489	ENST00000622330	IL6R	ENSG00000160712	protein_coding	utr	chr1-154405193-154405629	0	0.00518637	-0.252831	0.091	0.103	1	T-Cells
1423	chr1-154405177-154405489	ENST00000622330	IL6R	ENSG00000160712	protein_coding	utr	chr1-154405193-154405629	0	9.73675e-21	-0.43909	0.091	0.103	2.64343e-16	B-Cells
1424	chr1-154405177-154405489	ENST00000622330	IL6R	ENSG00000160712	protein_coding	utr	chr1-154405193-154405629	0	4.85822e-05	0.413482	0.136	0.096	1	Fibroblasts
1425	chr1-154405177-154405489	ENST00000622330	IL6R	ENSG00000160712	protein_coding	utr	chr1-154405193-154405629	0	2.34027e-12	0.743363	0.171	0.099	6.3536e-08	Myeloid Cells
1426	chr1-154501528-154502595	ENST00000304760	SHE	ENSG00000169291	protein_coding	cds	chr1-154501436-154502026	0	3.88938e-42	1.18096	0.116	0.05	1.05593e-37	Fibroblasts
1427	chr1-154501528-154502595	ENST00000304760	SHE	ENSG00000169291	protein_coding	cds	chr1-154501436-154502026	0	6.74159e-37	1.03701	0.11	0.054	1.83027e-32	Endothelial Cells
1428	chr1-154501528-154502595	ENST00000304760	SHE	ENSG00000169291	protein_coding	cds	chr1-154501436-154502026	0	0.000598807	1.10834	0.15	0.06	1	Mast Cells
1429	chr1-154501528-154502595	ENST00000304760	SHE	ENSG00000169291	protein_coding	cds	chr1-154501436-154502026	0	2.01186e-11	1.34489	0.156	0.059	5.46199e-07	Lymphatic Endothelial Cells
1430	chr1-154501528-154502595	ENST00000304760	SHE	ENSG00000169291	protein_coding	cds	chr1-154501436-154502026	0	3.88938e-42	1.18096	0.116	0.05	1.05593e-37	Fibroblasts
1431	chr1-154501528-154502595	ENST00000304760	SHE	ENSG00000169291	protein_coding	cds	chr1-154501436-154502026	0	6.74159e-37	1.03701	0.11	0.054	1.83027e-32	Endothelial Cells
1432	chr1-154501528-154502595	ENST00000304760	SHE	ENSG00000169291	protein_coding	cds	chr1-154501436-154502026	0	0.000598807	1.10834	0.15	0.06	1	Mast Cells
1433	chr1-154501528-154502595	ENST00000304760	SHE	ENSG00000169291	protein_coding	cds	chr1-154501436-154502026	0	2.01186e-11	1.34489	0.156	0.059	5.46199e-07	Lymphatic Endothelial Cells
1434	chr1-154501528-154502595	ENST00000304760	SHE	ENSG00000169291	protein_coding	cds	chr1-154501436-154502026	0	3.88938e-42	1.18096	0.116	0.05	1.05593e-37	Fibroblasts
1435	chr1-154501528-154502595	ENST00000304760	SHE	ENSG00000169291	protein_coding	cds	chr1-154501436-154502026	0	6.74159e-37	1.03701	0.11	0.054	1.83027e-32	Endothelial Cells
1436	chr1-154501528-154502595	ENST00000304760	SHE	ENSG00000169291	protein_coding	cds	chr1-154501436-154502026	0	0.000598807	1.10834	0.15	0.06	1	Mast Cells
1437	chr1-154501528-154502595	ENST00000304760	SHE	ENSG00000169291	protein_coding	cds	chr1-154501436-154502026	0	2.01186e-11	1.34489	0.156	0.059	5.46199e-07	Lymphatic Endothelial Cells
1438	chr1-154558191-154559392	ENST00000292211	UBE2Q1	ENSG00000160714	protein_coding	cds	chr1-154558227-154558553	0	5.64379e-35	0.739567	0.342	0.205	1.53223e-30	T-Cells
1439	chr1-154558191-154559392	ENST00000292211	UBE2Q1	ENSG00000160714	protein_coding	cds	chr1-154558227-154558553	0	2.41864e-61	-0.946596	0.129	0.274	6.56637e-57	Keratinocytes
1440	chr1-154558191-154559392	ENST00000292211	UBE2Q1	ENSG00000160714	protein_coding	cds	chr1-154558227-154558553	0	1.44718e-13	0.554086	0.309	0.208	3.92895e-09	Myeloid Cells
1441	chr1-154558191-154559392	ENST00000292211	UBE2Q1	ENSG00000160714	protein_coding	cds	chr1-154558227-154558553	0	0.000597151	0.550806	0.324	0.211	1	Melanocytes
1442	chr1-154558191-154559392	ENST00000292211	UBE2Q1	ENSG00000160714	protein_coding	cds	chr1-154558227-154558553	0	1.67354e-81	1.28585	0.551	0.195	4.54349e-77	B-Cells
1443	chr1-154558191-154559392	ENST00000292211	UBE2Q1	ENSG00000160714	protein_coding	cds	chr1-154558227-154558553	0	0.00341629	0.393035	0.249	0.212	1	Neuronal Cells
1444	chr1-154558191-154559392	ENST00000292211	UBE2Q1	ENSG00000160714	protein_coding	cds	chr1-154558227-154558553	0	5.64379e-35	0.739567	0.342	0.205	1.53223e-30	T-Cells
1445	chr1-154558191-154559392	ENST00000292211	UBE2Q1	ENSG00000160714	protein_coding	cds	chr1-154558227-154558553	0	2.41864e-61	-0.946596	0.129	0.274	6.56637e-57	Keratinocytes
1446	chr1-154558191-154559392	ENST00000292211	UBE2Q1	ENSG00000160714	protein_coding	cds	chr1-154558227-154558553	0	1.44718e-13	0.554086	0.309	0.208	3.92895e-09	Myeloid Cells
1447	chr1-154558191-154559392	ENST00000292211	UBE2Q1	ENSG00000160714	protein_coding	cds	chr1-154558227-154558553	0	0.000597151	0.550806	0.324	0.211	1	Melanocytes
1448	chr1-154558191-154559392	ENST00000292211	UBE2Q1	ENSG00000160714	protein_coding	cds	chr1-154558227-154558553	0	1.67354e-81	1.28585	0.551	0.195	4.54349e-77	B-Cells
1449	chr1-154558191-154559392	ENST00000292211	UBE2Q1	ENSG00000160714	protein_coding	cds	chr1-154558227-154558553	0	0.00341629	0.393035	0.249	0.212	1	Neuronal Cells
1450	chr1-154558191-154559392	ENST00000292211	UBE2Q1	ENSG00000160714	protein_coding	cds	chr1-154558227-154558553	0	5.64379e-35	0.739567	0.342	0.205	1.53223e-30	T-Cells
1451	chr1-154558191-154559392	ENST00000292211	UBE2Q1	ENSG00000160714	protein_coding	cds	chr1-154558227-154558553	0	2.41864e-61	-0.946596	0.129	0.274	6.56637e-57	Keratinocytes
1452	chr1-154558191-154559392	ENST00000292211	UBE2Q1	ENSG00000160714	protein_coding	cds	chr1-154558227-154558553	0	1.44718e-13	0.554086	0.309	0.208	3.92895e-09	Myeloid Cells
1453	chr1-154558191-154559392	ENST00000292211	UBE2Q1	ENSG00000160714	protein_coding	cds	chr1-154558227-154558553	0	0.000597151	0.550806	0.324	0.211	1	Melanocytes
1454	chr1-154558191-154559392	ENST00000292211	UBE2Q1	ENSG00000160714	protein_coding	cds	chr1-154558227-154558553	0	1.67354e-81	1.28585	0.551	0.195	4.54349e-77	B-Cells
1455	chr1-154558191-154559392	ENST00000292211	UBE2Q1	ENSG00000160714	protein_coding	cds	chr1-154558227-154558553	0	0.00341629	0.393035	0.249	0.212	1	Neuronal Cells
1456	chr1-154607868-154608390	ENST00000368474	ADAR	ENSG00000160710	protein_coding	cds	chr1-154607992-154608006	0	7.30488e-05	0.425743	0.137	0.1	1	T-Cells
1457	chr1-154607868-154608390	ENST00000368474	ADAR	ENSG00000160710	protein_coding	cds	chr1-154607992-154608006	0	0.000982212	-0.623483	0.072	0.124	1	Keratinocytes
1458	chr1-154607868-154608390	ENST00000368474	ADAR	ENSG00000160710	protein_coding	cds	chr1-154607992-154608006	0	1.56876e-12	1.05118	0.231	0.096	4.25903e-08	B-Cells
1459	chr1-154627253-154628053	ENST00000368471	ADAR	ENSG00000160710	protein_coding	utr	chr1-154627855-154627964	0	4.83324e-18	1.39706	0.174	0.058	1.31218e-13	B-Cells
1460	chr1-154936305-154937056	ENST00000368467	PMVK	ENSG00000163344	protein_coding	cds	chr1-154936591-154936685	0	2.34133e-15	0.595069	0.237	0.157	6.35648e-11	T-Cells
1461	chr1-154936305-154937056	ENST00000368467	PMVK	ENSG00000163344	protein_coding	cds	chr1-154936591-154936685	0	2.49478e-56	1.30776	0.429	0.148	6.77307e-52	B-Cells
1462	chr1-154936305-154937056	ENST00000368467	PMVK	ENSG00000163344	protein_coding	cds	chr1-154936591-154936685	0	2.71703e-14	-0.697173	0.109	0.199	7.37647e-10	Keratinocytes
1463	chr1-154936305-154937056	ENST00000368467	PMVK	ENSG00000163344	protein_coding	cds	chr1-154936591-154936685	0	0.000772466	0.364453	0.209	0.159	1	Myeloid Cells
1464	chr1-154936305-154937056	ENST00000368467	PMVK	ENSG00000163344	protein_coding	cds	chr1-154936591-154936685	0	2.34133e-15	0.595069	0.237	0.157	6.35648e-11	T-Cells
1465	chr1-154936305-154937056	ENST00000368467	PMVK	ENSG00000163344	protein_coding	cds	chr1-154936591-154936685	0	2.49478e-56	1.30776	0.429	0.148	6.77307e-52	B-Cells
1466	chr1-154936305-154937056	ENST00000368467	PMVK	ENSG00000163344	protein_coding	cds	chr1-154936591-154936685	0	2.71703e-14	-0.697173	0.109	0.199	7.37647e-10	Keratinocytes
1467	chr1-154936305-154937056	ENST00000368467	PMVK	ENSG00000163344	protein_coding	cds	chr1-154936591-154936685	0	0.000772466	0.364453	0.209	0.159	1	Myeloid Cells
1468	chr1-154937223-154937651	ENST00000604546	RP11-307C12.13	ENSG00000270361	lincRNA	exon	chr1-154937370-154938059	0	1.59805e-15	-0.82068	0.072	0.144	4.33854e-11	Keratinocytes
1469	chr1-154937223-154937651	ENST00000604546	RP11-307C12.13	ENSG00000270361	lincRNA	exon	chr1-154937370-154938059	0	4.60796e-31	1.28421	0.297	0.104	1.25102e-26	B-Cells
1470	chr1-154937223-154937651	ENST00000604546	RP11-307C12.13	ENSG00000270361	lincRNA	exon	chr1-154937370-154938059	0	4.85043e-12	0.634495	0.169	0.111	1.31684e-07	T-Cells
1471	chr1-154937223-154937651	ENST00000604546	RP11-307C12.13	ENSG00000270361	lincRNA	exon	chr1-154937370-154938059	0	1.59805e-15	-0.82068	0.072	0.144	4.33854e-11	Keratinocytes
1472	chr1-154937223-154937651	ENST00000604546	RP11-307C12.13	ENSG00000270361	lincRNA	exon	chr1-154937370-154938059	0	4.60796e-31	1.28421	0.297	0.104	1.25102e-26	B-Cells
1473	chr1-154937223-154937651	ENST00000604546	RP11-307C12.13	ENSG00000270361	lincRNA	exon	chr1-154937370-154938059	0	4.85043e-12	0.634495	0.169	0.111	1.31684e-07	T-Cells
1474	chr1-154955202-154955438	ENST00000490230	PBXIP1	ENSG00000163346	protein_coding	gap	chr1-154953758-154956068	0	5.69185e-93	2.99413	0.105	0.014	1.54528e-88	T-Cells
1475	chr1-154961355-154962201	ENST00000368457	PYGO2	ENSG00000163348	protein_coding	cds	chr1-154961474-154961576	0	3.34834e-27	1.19057	0.311	0.118	9.0904e-23	B-Cells
1476	chr1-154961355-154962201	ENST00000368457	PYGO2	ENSG00000163348	protein_coding	cds	chr1-154961474-154961576	0	1.42209e-17	0.713045	0.199	0.123	3.86082e-13	T-Cells
1477	chr1-154961355-154962201	ENST00000368457	PYGO2	ENSG00000163348	protein_coding	cds	chr1-154961474-154961576	0	1.08277e-22	-0.865833	0.08	0.162	2.93961e-18	Keratinocytes
1478	chr1-154961355-154962201	ENST00000368457	PYGO2	ENSG00000163348	protein_coding	cds	chr1-154961474-154961576	0	3.34834e-27	1.19057	0.311	0.118	9.0904e-23	B-Cells
1479	chr1-154961355-154962201	ENST00000368457	PYGO2	ENSG00000163348	protein_coding	cds	chr1-154961474-154961576	0	1.42209e-17	0.713045	0.199	0.123	3.86082e-13	T-Cells
1480	chr1-154961355-154962201	ENST00000368457	PYGO2	ENSG00000163348	protein_coding	cds	chr1-154961474-154961576	0	1.08277e-22	-0.865833	0.08	0.162	2.93961e-18	Keratinocytes
1481	chr1-154974195-154974717	ENST00000412170	SHC1	ENSG00000160691	protein_coding	utr	chr1-154974248-154974336	0	0.000314339	0.55944	0.253	0.185	1	Neuronal Cells
1482	chr1-154974195-154974717	ENST00000412170	SHC1	ENSG00000160691	protein_coding	utr	chr1-154974248-154974336	0	5.66765e-05	0.376355	0.25	0.183	1	Myeloid Cells
1483	chr1-154974195-154974717	ENST00000412170	SHC1	ENSG00000160691	protein_coding	utr	chr1-154974248-154974336	0	2.91217e-43	1.11291	0.442	0.173	7.90626e-39	B-Cells
1484	chr1-154974195-154974717	ENST00000412170	SHC1	ENSG00000160691	protein_coding	utr	chr1-154974248-154974336	0	6.74192e-20	0.620712	0.277	0.181	1.83036e-15	T-Cells
1485	chr1-154974195-154974717	ENST00000412170	SHC1	ENSG00000160691	protein_coding	utr	chr1-154974248-154974336	0	6.43381e-24	-0.714236	0.125	0.23	1.74671e-19	Keratinocytes
1486	chr1-154974195-154974717	ENST00000412170	SHC1	ENSG00000160691	protein_coding	utr	chr1-154974248-154974336	0	0.000314339	0.55944	0.253	0.185	1	Neuronal Cells
1487	chr1-154974195-154974717	ENST00000412170	SHC1	ENSG00000160691	protein_coding	utr	chr1-154974248-154974336	0	5.66765e-05	0.376355	0.25	0.183	1	Myeloid Cells
1488	chr1-154974195-154974717	ENST00000412170	SHC1	ENSG00000160691	protein_coding	utr	chr1-154974248-154974336	0	2.91217e-43	1.11291	0.442	0.173	7.90626e-39	B-Cells
1489	chr1-154974195-154974717	ENST00000412170	SHC1	ENSG00000160691	protein_coding	utr	chr1-154974248-154974336	0	6.74192e-20	0.620712	0.277	0.181	1.83036e-15	T-Cells
1490	chr1-154974195-154974717	ENST00000412170	SHC1	ENSG00000160691	protein_coding	utr	chr1-154974248-154974336	0	6.43381e-24	-0.714236	0.125	0.23	1.74671e-19	Keratinocytes
1491	chr1-154974885-154975096	ENST00000368439	CKS1B	ENSG00000173207	protein_coding	cds	chr1-154974902-154974912	0	2.53278e-31	-1.19032	0.042	0.107	6.87626e-27	Keratinocytes
1492	chr1-154974885-154975096	ENST00000368439	CKS1B	ENSG00000173207	protein_coding	cds	chr1-154974902-154974912	0	1.42088e-11	0.736946	0.128	0.077	3.85754e-07	T-Cells
1493	chr1-154974885-154975096	ENST00000368439	CKS1B	ENSG00000173207	protein_coding	cds	chr1-154974902-154974912	0	0.00376645	0.914697	0.158	0.079	1	Mast Cells
1494	chr1-154974885-154975096	ENST00000368439	CKS1B	ENSG00000173207	protein_coding	cds	chr1-154974902-154974912	0	2.52743e-29	1.45473	0.224	0.072	6.86172e-25	B-Cells
1495	chr1-154974885-154975096	ENST00000368439	CKS1B	ENSG00000173207	protein_coding	cds	chr1-154974902-154974912	0	2.53278e-31	-1.19032	0.042	0.107	6.87626e-27	Keratinocytes
1496	chr1-154974885-154975096	ENST00000368439	CKS1B	ENSG00000173207	protein_coding	cds	chr1-154974902-154974912	0	1.42088e-11	0.736946	0.128	0.077	3.85754e-07	T-Cells
1497	chr1-154974885-154975096	ENST00000368439	CKS1B	ENSG00000173207	protein_coding	cds	chr1-154974902-154974912	0	0.00376645	0.914697	0.158	0.079	1	Mast Cells
1498	chr1-154974885-154975096	ENST00000368439	CKS1B	ENSG00000173207	protein_coding	cds	chr1-154974902-154974912	0	2.52743e-29	1.45473	0.224	0.072	6.86172e-25	B-Cells
1499	chr1-154982979-154983420	ENST00000368433	FLAD1	ENSG00000160688	protein_coding	utr	chr1-154983352-154983694	0	1.26459e-09	-0.693762	0.081	0.148	3.43325e-05	Keratinocytes
1500	chr1-154982979-154983420	ENST00000368433	FLAD1	ENSG00000160688	protein_coding	utr	chr1-154983352-154983694	0	1.32015e-19	0.769054	0.196	0.115	3.58407e-15	T-Cells
1501	chr1-154982979-154983420	ENST00000368433	FLAD1	ENSG00000160688	protein_coding	utr	chr1-154983352-154983694	0	1.42621e-27	1.19039	0.297	0.111	3.87201e-23	B-Cells
1502	chr1-154982979-154983420	ENST00000368433	FLAD1	ENSG00000160688	protein_coding	utr	chr1-154983352-154983694	0	1.26459e-09	-0.693762	0.081	0.148	3.43325e-05	Keratinocytes
1503	chr1-154982979-154983420	ENST00000368433	FLAD1	ENSG00000160688	protein_coding	utr	chr1-154983352-154983694	0	1.32015e-19	0.769054	0.196	0.115	3.58407e-15	T-Cells
1504	chr1-154982979-154983420	ENST00000368433	FLAD1	ENSG00000160688	protein_coding	utr	chr1-154983352-154983694	0	1.42621e-27	1.19039	0.297	0.111	3.87201e-23	B-Cells
1505	chr1-155000869-155001293	ENST00000417934	ZBTB7B	ENSG00000160685	protein_coding	exon	chr1-155002630-155002943	1336	1.83161e-14	0.842765	0.196	0.108	4.97263e-10	Secretory Cells
1506	chr1-155051934-155052367	ENST00000533732	ADAM15	ENSG00000143537	protein_coding	gap	chr1-155050907-155052619	0	6.47013e-99	1.72024	0.126	0.04	1.75657e-94	Endothelial Cells
1507	chr1-155063615-155064101	ENST00000505139	RP11-540D14.8	ENSG00000251246	protein_coding	cds	chr1-155063824-155063936	0	0.00684438	0.426911	0.11	0.081	1	Myeloid Cells
1508	chr1-155063615-155064101	ENST00000505139	RP11-540D14.8	ENSG00000251246	protein_coding	cds	chr1-155063824-155063936	0	8.16321e-19	1.26258	0.211	0.075	2.21623e-14	B-Cells
1509	chr1-155063615-155064101	ENST00000505139	RP11-540D14.8	ENSG00000251246	protein_coding	cds	chr1-155063824-155063936	0	8.52242e-09	0.796834	0.14	0.079	0.000231375	Secretory Cells
1510	chr1-155063615-155064101	ENST00000505139	RP11-540D14.8	ENSG00000251246	protein_coding	cds	chr1-155063824-155063936	0	0.000128463	0.458573	0.111	0.08	1	T-Cells
1511	chr1-155063615-155064101	ENST00000505139	RP11-540D14.8	ENSG00000251246	protein_coding	cds	chr1-155063824-155063936	0	0.00684438	0.426911	0.11	0.081	1	Myeloid Cells
1512	chr1-155063615-155064101	ENST00000505139	RP11-540D14.8	ENSG00000251246	protein_coding	cds	chr1-155063824-155063936	0	8.16321e-19	1.26258	0.211	0.075	2.21623e-14	B-Cells
1513	chr1-155063615-155064101	ENST00000505139	RP11-540D14.8	ENSG00000251246	protein_coding	cds	chr1-155063824-155063936	0	8.52242e-09	0.796834	0.14	0.079	0.000231375	Secretory Cells
1514	chr1-155063615-155064101	ENST00000505139	RP11-540D14.8	ENSG00000251246	protein_coding	cds	chr1-155063824-155063936	0	0.000128463	0.458573	0.111	0.08	1	T-Cells
1515	chr1-155084796-155085552	ENST00000505139	RP11-540D14.8	ENSG00000251246	protein_coding	cds	chr1-155085091-155085404	0	0.000738402	0.418032	0.224	0.167	1	Secretory Cells
1516	chr1-155084796-155085552	ENST00000505139	RP11-540D14.8	ENSG00000251246	protein_coding	cds	chr1-155085091-155085404	0	4.6959e-06	0.438599	0.232	0.166	0.127489	Myeloid Cells
1517	chr1-155084796-155085552	ENST00000505139	RP11-540D14.8	ENSG00000251246	protein_coding	cds	chr1-155085091-155085404	0	1.76273e-39	1.15756	0.414	0.157	4.78563e-35	B-Cells
1518	chr1-155084796-155085552	ENST00000505139	RP11-540D14.8	ENSG00000251246	protein_coding	cds	chr1-155085091-155085404	0	4.11596e-39	-0.895373	0.104	0.217	1.11744e-34	Keratinocytes
1519	chr1-155084796-155085552	ENST00000505139	RP11-540D14.8	ENSG00000251246	protein_coding	cds	chr1-155085091-155085404	0	1.69038e-18	0.63181	0.259	0.165	4.5892e-14	T-Cells
1520	chr1-155084796-155085552	ENST00000505139	RP11-540D14.8	ENSG00000251246	protein_coding	cds	chr1-155085091-155085404	0	0.00427767	-0.268318	0.143	0.17	1	Lymphatic Endothelial Cells
1521	chr1-155084796-155085552	ENST00000505139	RP11-540D14.8	ENSG00000251246	protein_coding	cds	chr1-155085091-155085404	0	0.000738402	0.418032	0.224	0.167	1	Secretory Cells
1522	chr1-155084796-155085552	ENST00000505139	RP11-540D14.8	ENSG00000251246	protein_coding	cds	chr1-155085091-155085404	0	4.6959e-06	0.438599	0.232	0.166	0.127489	Myeloid Cells
1523	chr1-155084796-155085552	ENST00000505139	RP11-540D14.8	ENSG00000251246	protein_coding	cds	chr1-155085091-155085404	0	1.76273e-39	1.15756	0.414	0.157	4.78563e-35	B-Cells
1524	chr1-155084796-155085552	ENST00000505139	RP11-540D14.8	ENSG00000251246	protein_coding	cds	chr1-155085091-155085404	0	4.11596e-39	-0.895373	0.104	0.217	1.11744e-34	Keratinocytes
1525	chr1-155084796-155085552	ENST00000505139	RP11-540D14.8	ENSG00000251246	protein_coding	cds	chr1-155085091-155085404	0	1.69038e-18	0.63181	0.259	0.165	4.5892e-14	T-Cells
1526	chr1-155084796-155085552	ENST00000505139	RP11-540D14.8	ENSG00000251246	protein_coding	cds	chr1-155085091-155085404	0	0.00427767	-0.268318	0.143	0.17	1	Lymphatic Endothelial Cells
1527	chr1-155135532-155136368	ENST00000622581	SLC50A1	ENSG00000169241	protein_coding	cds	chr1-155135953-155135972	0	2.62997e-06	0.287397	0.166	0.138	0.0714011	Endothelial Cells
1528	chr1-155135532-155136368	ENST00000622581	SLC50A1	ENSG00000169241	protein_coding	cds	chr1-155135953-155135972	0	6.51545e-19	1.01669	0.318	0.132	1.76888e-14	B-Cells
1529	chr1-155135532-155136368	ENST00000622581	SLC50A1	ENSG00000169241	protein_coding	cds	chr1-155135953-155135972	0	0.000458179	0.327481	0.178	0.139	1	T-Cells
1530	chr1-155135532-155136368	ENST00000622581	SLC50A1	ENSG00000169241	protein_coding	cds	chr1-155135953-155135972	0	3.24162e-08	0.544984	0.207	0.138	0.000880066	Myeloid Cells
1531	chr1-155135532-155136368	ENST00000622581	SLC50A1	ENSG00000169241	protein_coding	cds	chr1-155135953-155135972	0	3.49561e-13	-0.708831	0.095	0.175	9.49022e-09	Keratinocytes
1532	chr1-155135532-155136368	ENST00000622581	SLC50A1	ENSG00000169241	protein_coding	cds	chr1-155135953-155135972	0	2.62997e-06	0.287397	0.166	0.138	0.0714011	Endothelial Cells
1533	chr1-155135532-155136368	ENST00000622581	SLC50A1	ENSG00000169241	protein_coding	cds	chr1-155135953-155135972	0	6.51545e-19	1.01669	0.318	0.132	1.76888e-14	B-Cells
1534	chr1-155135532-155136368	ENST00000622581	SLC50A1	ENSG00000169241	protein_coding	cds	chr1-155135953-155135972	0	0.000458179	0.327481	0.178	0.139	1	T-Cells
1535	chr1-155135532-155136368	ENST00000622581	SLC50A1	ENSG00000169241	protein_coding	cds	chr1-155135953-155135972	0	3.24162e-08	0.544984	0.207	0.138	0.000880066	Myeloid Cells
1536	chr1-155135532-155136368	ENST00000622581	SLC50A1	ENSG00000169241	protein_coding	cds	chr1-155135953-155135972	0	3.49561e-13	-0.708831	0.095	0.175	9.49022e-09	Keratinocytes
1537	chr1-155140007-155140635	ENST00000368400	DPM3	ENSG00000179085	protein_coding	cds	chr1-155139962-155140240	0	0.0020912	0.777066	0.106	0.06	1	Lymphatic Endothelial Cells
1538	chr1-155140007-155140635	ENST00000368400	DPM3	ENSG00000179085	protein_coding	cds	chr1-155139962-155140240	0	0.00502013	0.815543	0.11	0.06	1	Melanocytes
1539	chr1-155140007-155140635	ENST00000368400	DPM3	ENSG00000179085	protein_coding	cds	chr1-155139962-155140240	0	5.9337e-10	1.15578	0.145	0.057	1.61094e-05	B-Cells
1540	chr1-155166505-155167558	ENST00000295682	KRTCAP2	ENSG00000163463	protein_coding	utr	chr1-155169408-155169439	1849	1.56e-47	2.32513	0.245	0.05	4.23523e-43	Lymphatic Endothelial Cells
1541	chr1-155166505-155167558	ENST00000295682	KRTCAP2	ENSG00000163463	protein_coding	utr	chr1-155169408-155169439	1849	8.32448e-95	1.64963	0.129	0.043	2.26001e-90	Endothelial Cells
1542	chr1-155166505-155167558	ENST00000295682	KRTCAP2	ENSG00000163463	protein_coding	utr	chr1-155169408-155169439	1849	1.27657e-19	1.43585	0.15	0.048	3.46575e-15	B-Cells
1543	chr1-155166505-155167558	ENST00000295682	KRTCAP2	ENSG00000163463	protein_coding	utr	chr1-155169408-155169439	1849	1.56e-47	2.32513	0.245	0.05	4.23523e-43	Lymphatic Endothelial Cells
1544	chr1-155166505-155167558	ENST00000295682	KRTCAP2	ENSG00000163463	protein_coding	utr	chr1-155169408-155169439	1849	8.32448e-95	1.64963	0.129	0.043	2.26001e-90	Endothelial Cells
1545	chr1-155166505-155167558	ENST00000295682	KRTCAP2	ENSG00000163463	protein_coding	utr	chr1-155169408-155169439	1849	1.27657e-19	1.43585	0.15	0.048	3.46575e-15	B-Cells
1546	chr1-155166505-155167558	ENST00000295682	KRTCAP2	ENSG00000163463	protein_coding	utr	chr1-155169408-155169439	1849	1.56e-47	2.32513	0.245	0.05	4.23523e-43	Lymphatic Endothelial Cells
1547	chr1-155166505-155167558	ENST00000295682	KRTCAP2	ENSG00000163463	protein_coding	utr	chr1-155169408-155169439	1849	8.32448e-95	1.64963	0.129	0.043	2.26001e-90	Endothelial Cells
1548	chr1-155166505-155167558	ENST00000295682	KRTCAP2	ENSG00000163463	protein_coding	utr	chr1-155169408-155169439	1849	1.27657e-19	1.43585	0.15	0.048	3.46575e-15	B-Cells
1549	chr1-155167733-155168075	ENST00000295682	KRTCAP2	ENSG00000163463	protein_coding	utr	chr1-155169408-155169439	1332	3.69155e-15	1.4849	0.112	0.035	1.00222e-10	B-Cells
1550	chr1-155172697-155173446	ENST00000473363	RP11-201K10.3	ENSG00000273088	protein_coding	cds	chr1-155173438-155173474	0	6.75641e-13	0.722651	0.145	0.09	1.8343e-08	T-Cells
1551	chr1-155172697-155173446	ENST00000473363	RP11-201K10.3	ENSG00000273088	protein_coding	cds	chr1-155173438-155173474	0	1.91336e-19	1.27292	0.237	0.086	5.19459e-15	B-Cells
1552	chr1-155172697-155173446	ENST00000473363	RP11-201K10.3	ENSG00000273088	protein_coding	cds	chr1-155173438-155173474	0	2.35102e-07	-0.790477	0.06	0.117	0.00638278	Keratinocytes
1553	chr1-155172697-155173446	ENST00000473363	RP11-201K10.3	ENSG00000273088	protein_coding	cds	chr1-155173438-155173474	0	6.75641e-13	0.722651	0.145	0.09	1.8343e-08	T-Cells
1554	chr1-155172697-155173446	ENST00000473363	RP11-201K10.3	ENSG00000273088	protein_coding	cds	chr1-155173438-155173474	0	1.91336e-19	1.27292	0.237	0.086	5.19459e-15	B-Cells
1555	chr1-155172697-155173446	ENST00000473363	RP11-201K10.3	ENSG00000273088	protein_coding	cds	chr1-155173438-155173474	0	2.35102e-07	-0.790477	0.06	0.117	0.00638278	Keratinocytes
1556	chr1-155193042-155194023	ENST00000466913	MUC1	ENSG00000185499	protein_coding	exon	chr1-155192786-155192916	125	1.13269e-06	0.325142	0.144	0.115	0.0307514	Endothelial Cells
1557	chr1-155193042-155194023	ENST00000466913	MUC1	ENSG00000185499	protein_coding	exon	chr1-155192786-155192916	125	2.99348e-08	-0.627081	0.083	0.144	0.000812701	Keratinocytes
1558	chr1-155193042-155194023	ENST00000466913	MUC1	ENSG00000185499	protein_coding	exon	chr1-155192786-155192916	125	2.39613e-05	-0.375512	0.097	0.12	0.650526	T-Cells
1559	chr1-155193042-155194023	ENST00000466913	MUC1	ENSG00000185499	protein_coding	exon	chr1-155192786-155192916	125	8.10146e-27	0.731345	0.183	0.106	2.19947e-22	Fibroblasts
1560	chr1-155193042-155194023	ENST00000466913	MUC1	ENSG00000185499	protein_coding	exon	chr1-155192786-155192916	125	6.69554e-06	0.574107	0.177	0.116	0.181777	Secretory Cells
1561	chr1-155194360-155195156	ENST00000368378	THBS3	ENSG00000169231	protein_coding	utr	chr1-155195588-155195840	431	2.49649e-05	0.859222	0.203	0.103	0.677773	Melanocytes
1562	chr1-155194360-155195156	ENST00000368378	THBS3	ENSG00000169231	protein_coding	utr	chr1-155195588-155195840	431	8.58491e-13	0.678697	0.163	0.102	2.33072e-08	T-Cells
1563	chr1-155194360-155195156	ENST00000368378	THBS3	ENSG00000169231	protein_coding	utr	chr1-155195588-155195840	431	0.00040873	-0.251957	0.094	0.105	1	Myeloid Cells
1564	chr1-155194360-155195156	ENST00000368378	THBS3	ENSG00000169231	protein_coding	utr	chr1-155195588-155195840	431	7.61519e-06	0.328354	0.124	0.104	0.206745	Smooth Muscle
1565	chr1-155194360-155195156	ENST00000368378	THBS3	ENSG00000169231	protein_coding	utr	chr1-155195588-155195840	431	9.68396e-23	0.749265	0.161	0.094	2.6291e-18	Fibroblasts
1566	chr1-155194360-155195156	ENST00000368378	THBS3	ENSG00000169231	protein_coding	utr	chr1-155195588-155195840	431	2.84242e-08	0.389737	0.13	0.102	0.000771689	Endothelial Cells
1567	chr1-155194360-155195156	ENST00000368378	THBS3	ENSG00000169231	protein_coding	utr	chr1-155195588-155195840	431	5.1866e-47	-1.21476	0.056	0.141	1.40811e-42	Keratinocytes
1568	chr1-155194360-155195156	ENST00000368378	THBS3	ENSG00000169231	protein_coding	utr	chr1-155195588-155195840	431	0.000227282	0.251614	0.146	0.103	1	B-Cells
1569	chr1-155194360-155195156	ENST00000368378	THBS3	ENSG00000169231	protein_coding	utr	chr1-155195588-155195840	431	2.49649e-05	0.859222	0.203	0.103	0.677773	Melanocytes
1570	chr1-155194360-155195156	ENST00000368378	THBS3	ENSG00000169231	protein_coding	utr	chr1-155195588-155195840	431	8.58491e-13	0.678697	0.163	0.102	2.33072e-08	T-Cells
1571	chr1-155194360-155195156	ENST00000368378	THBS3	ENSG00000169231	protein_coding	utr	chr1-155195588-155195840	431	0.00040873	-0.251957	0.094	0.105	1	Myeloid Cells
1572	chr1-155194360-155195156	ENST00000368378	THBS3	ENSG00000169231	protein_coding	utr	chr1-155195588-155195840	431	7.61519e-06	0.328354	0.124	0.104	0.206745	Smooth Muscle
1573	chr1-155194360-155195156	ENST00000368378	THBS3	ENSG00000169231	protein_coding	utr	chr1-155195588-155195840	431	9.68396e-23	0.749265	0.161	0.094	2.6291e-18	Fibroblasts
1574	chr1-155194360-155195156	ENST00000368378	THBS3	ENSG00000169231	protein_coding	utr	chr1-155195588-155195840	431	2.84242e-08	0.389737	0.13	0.102	0.000771689	Endothelial Cells
1575	chr1-155194360-155195156	ENST00000368378	THBS3	ENSG00000169231	protein_coding	utr	chr1-155195588-155195840	431	5.1866e-47	-1.21476	0.056	0.141	1.40811e-42	Keratinocytes
1576	chr1-155194360-155195156	ENST00000368378	THBS3	ENSG00000169231	protein_coding	utr	chr1-155195588-155195840	431	0.000227282	0.251614	0.146	0.103	1	B-Cells
1577	chr1-155207805-155209306	ENST00000609421	MTX1	ENSG00000173171	protein_coding	cds	chr1-155209252-155209332	0	0.000275302	0.724992	0.296	0.149	1	B-Cells
1578	chr1-155207805-155209306	ENST00000609421	MTX1	ENSG00000173171	protein_coding	cds	chr1-155209252-155209332	0	1.67716e-53	0.845353	0.25	0.139	4.55331e-49	Fibroblasts
1579	chr1-155207805-155209306	ENST00000609421	MTX1	ENSG00000173171	protein_coding	cds	chr1-155209252-155209332	0	3.671e-05	0.42918	0.214	0.153	0.996639	Myeloid Cells
1580	chr1-155207805-155209306	ENST00000609421	MTX1	ENSG00000173171	protein_coding	cds	chr1-155209252-155209332	0	2.7881e-07	0.295587	0.184	0.153	0.0075694	Endothelial Cells
1581	chr1-155207805-155209306	ENST00000609421	MTX1	ENSG00000173171	protein_coding	cds	chr1-155209252-155209332	0	2.18391e-11	-0.425515	0.126	0.158	5.92909e-07	Secretory Cells
1582	chr1-155207805-155209306	ENST00000609421	MTX1	ENSG00000173171	protein_coding	cds	chr1-155209252-155209332	0	0.0016614	0.532054	0.23	0.155	1	Lymphatic Endothelial Cells
1583	chr1-155207805-155209306	ENST00000609421	MTX1	ENSG00000173171	protein_coding	cds	chr1-155209252-155209332	0	1.37895e-29	0.693466	0.227	0.152	3.7437e-25	Smooth Muscle
1584	chr1-155207805-155209306	ENST00000609421	MTX1	ENSG00000173171	protein_coding	cds	chr1-155209252-155209332	0	7.5527e-113	-1.36953	0.076	0.215	2.05048e-108	Keratinocytes
1585	chr1-155207805-155209306	ENST00000609421	MTX1	ENSG00000173171	protein_coding	cds	chr1-155209252-155209332	0	0.00228236	0.502388	0.19	0.156	1	Neuronal Cells
1586	chr1-155207805-155209306	ENST00000609421	MTX1	ENSG00000173171	protein_coding	cds	chr1-155209252-155209332	0	0.000275302	0.724992	0.296	0.149	1	B-Cells
1587	chr1-155207805-155209306	ENST00000609421	MTX1	ENSG00000173171	protein_coding	cds	chr1-155209252-155209332	0	1.67716e-53	0.845353	0.25	0.139	4.55331e-49	Fibroblasts
1588	chr1-155207805-155209306	ENST00000609421	MTX1	ENSG00000173171	protein_coding	cds	chr1-155209252-155209332	0	3.671e-05	0.42918	0.214	0.153	0.996639	Myeloid Cells
1589	chr1-155207805-155209306	ENST00000609421	MTX1	ENSG00000173171	protein_coding	cds	chr1-155209252-155209332	0	2.7881e-07	0.295587	0.184	0.153	0.0075694	Endothelial Cells
1590	chr1-155207805-155209306	ENST00000609421	MTX1	ENSG00000173171	protein_coding	cds	chr1-155209252-155209332	0	2.18391e-11	-0.425515	0.126	0.158	5.92909e-07	Secretory Cells
1591	chr1-155207805-155209306	ENST00000609421	MTX1	ENSG00000173171	protein_coding	cds	chr1-155209252-155209332	0	0.0016614	0.532054	0.23	0.155	1	Lymphatic Endothelial Cells
1592	chr1-155207805-155209306	ENST00000609421	MTX1	ENSG00000173171	protein_coding	cds	chr1-155209252-155209332	0	1.37895e-29	0.693466	0.227	0.152	3.7437e-25	Smooth Muscle
1593	chr1-155207805-155209306	ENST00000609421	MTX1	ENSG00000173171	protein_coding	cds	chr1-155209252-155209332	0	7.5527e-113	-1.36953	0.076	0.215	2.05048e-108	Keratinocytes
1594	chr1-155207805-155209306	ENST00000609421	MTX1	ENSG00000173171	protein_coding	cds	chr1-155209252-155209332	0	0.00228236	0.502388	0.19	0.156	1	Neuronal Cells
1595	chr1-155226623-155227863	ENST00000368373	GBA	ENSG00000177628	protein_coding	utr	chr1-155234452-155234994	6588	3.18104e-42	-0.89671	0.105	0.221	8.6362e-38	Keratinocytes
1596	chr1-155226623-155227863	ENST00000368373	GBA	ENSG00000177628	protein_coding	utr	chr1-155234452-155234994	6588	0.00567086	0.526287	0.26	0.171	1	Melanocytes
1597	chr1-155226623-155227863	ENST00000368373	GBA	ENSG00000177628	protein_coding	utr	chr1-155234452-155234994	6588	2.04559e-14	0.55924	0.25	0.168	5.55358e-10	T-Cells
1598	chr1-155226623-155227863	ENST00000368373	GBA	ENSG00000177628	protein_coding	utr	chr1-155234452-155234994	6588	1.27204e-42	1.16235	0.421	0.159	3.45345e-38	B-Cells
1599	chr1-155226623-155227863	ENST00000368373	GBA	ENSG00000177628	protein_coding	utr	chr1-155234452-155234994	6588	4.30103e-05	0.399439	0.231	0.169	1	Myeloid Cells
1600	chr1-155226623-155227863	ENST00000368373	GBA	ENSG00000177628	protein_coding	utr	chr1-155234452-155234994	6588	3.18104e-42	-0.89671	0.105	0.221	8.6362e-38	Keratinocytes
1601	chr1-155226623-155227863	ENST00000368373	GBA	ENSG00000177628	protein_coding	utr	chr1-155234452-155234994	6588	0.00567086	0.526287	0.26	0.171	1	Melanocytes
1602	chr1-155226623-155227863	ENST00000368373	GBA	ENSG00000177628	protein_coding	utr	chr1-155234452-155234994	6588	2.04559e-14	0.55924	0.25	0.168	5.55358e-10	T-Cells
1603	chr1-155226623-155227863	ENST00000368373	GBA	ENSG00000177628	protein_coding	utr	chr1-155234452-155234994	6588	1.27204e-42	1.16235	0.421	0.159	3.45345e-38	B-Cells
1604	chr1-155226623-155227863	ENST00000368373	GBA	ENSG00000177628	protein_coding	utr	chr1-155234452-155234994	6588	4.30103e-05	0.399439	0.231	0.169	1	Myeloid Cells
1605	chr1-15523957-15525359	ENST00000546424	CASP9	ENSG00000132906	protein_coding	cds	chr1-15524069-15524200	0	1.75194e-37	-0.467801	0.325	0.498	4.75635e-33	Keratinocytes
1606	chr1-15523957-15525359	ENST00000546424	CASP9	ENSG00000132906	protein_coding	cds	chr1-15524069-15524200	0	9.09469e-57	0.710992	0.771	0.407	2.46912e-52	B-Cells
1607	chr1-15523957-15525359	ENST00000546424	CASP9	ENSG00000132906	protein_coding	cds	chr1-15524069-15524200	0	7.26131e-07	0.254757	0.526	0.42	0.0197137	Myeloid Cells
1608	chr1-15523957-15525359	ENST00000546424	CASP9	ENSG00000132906	protein_coding	cds	chr1-15524069-15524200	0	1.70171e-22	0.390877	0.56	0.417	4.61997e-18	T-Cells
1609	chr1-155243938-155244967	ENST00000428024	GBA	ENSG00000177628	protein_coding	utr	chr1-155244506-155244699	0	2.03488e-07	0.876389	0.268	0.136	0.00552449	Melanocytes
1610	chr1-155243938-155244967	ENST00000428024	GBA	ENSG00000177628	protein_coding	utr	chr1-155244506-155244699	0	2.15072e-08	0.340722	0.164	0.135	0.000583899	Endothelial Cells
1611	chr1-155243938-155244967	ENST00000428024	GBA	ENSG00000177628	protein_coding	utr	chr1-155244506-155244699	0	3.57145e-06	0.284903	0.16	0.137	0.0969613	Smooth Muscle
1612	chr1-155243938-155244967	ENST00000428024	GBA	ENSG00000177628	protein_coding	utr	chr1-155244506-155244699	0	4.30774e-16	0.597631	0.195	0.128	1.16951e-11	Fibroblasts
1613	chr1-155243938-155244967	ENST00000428024	GBA	ENSG00000177628	protein_coding	utr	chr1-155244506-155244699	0	0.00455796	0.48841	0.181	0.138	1	Neuronal Cells
1614	chr1-155243938-155244967	ENST00000428024	GBA	ENSG00000177628	protein_coding	utr	chr1-155244506-155244699	0	2.97446e-103	-1.44748	0.064	0.193	8.07537e-99	Keratinocytes
1615	chr1-155243938-155244967	ENST00000428024	GBA	ENSG00000177628	protein_coding	utr	chr1-155244506-155244699	0	1.7421e-08	0.490439	0.193	0.135	0.000472963	T-Cells
1616	chr1-155243938-155244967	ENST00000428024	GBA	ENSG00000177628	protein_coding	utr	chr1-155244506-155244699	0	2.21211e-23	1.13375	0.333	0.128	6.00565e-19	B-Cells
1617	chr1-155243938-155244967	ENST00000428024	GBA	ENSG00000177628	protein_coding	utr	chr1-155244506-155244699	0	2.03488e-07	0.876389	0.268	0.136	0.00552449	Melanocytes
1618	chr1-155243938-155244967	ENST00000428024	GBA	ENSG00000177628	protein_coding	utr	chr1-155244506-155244699	0	2.15072e-08	0.340722	0.164	0.135	0.000583899	Endothelial Cells
1619	chr1-155243938-155244967	ENST00000428024	GBA	ENSG00000177628	protein_coding	utr	chr1-155244506-155244699	0	3.57145e-06	0.284903	0.16	0.137	0.0969613	Smooth Muscle
1620	chr1-155243938-155244967	ENST00000428024	GBA	ENSG00000177628	protein_coding	utr	chr1-155244506-155244699	0	4.30774e-16	0.597631	0.195	0.128	1.16951e-11	Fibroblasts
1621	chr1-155243938-155244967	ENST00000428024	GBA	ENSG00000177628	protein_coding	utr	chr1-155244506-155244699	0	0.00455796	0.48841	0.181	0.138	1	Neuronal Cells
1622	chr1-155243938-155244967	ENST00000428024	GBA	ENSG00000177628	protein_coding	utr	chr1-155244506-155244699	0	2.97446e-103	-1.44748	0.064	0.193	8.07537e-99	Keratinocytes
1623	chr1-155243938-155244967	ENST00000428024	GBA	ENSG00000177628	protein_coding	utr	chr1-155244506-155244699	0	1.7421e-08	0.490439	0.193	0.135	0.000472963	T-Cells
1624	chr1-155243938-155244967	ENST00000428024	GBA	ENSG00000177628	protein_coding	utr	chr1-155244506-155244699	0	2.21211e-23	1.13375	0.333	0.128	6.00565e-19	B-Cells
1625	chr1-155243938-155244967	ENST00000428024	GBA	ENSG00000177628	protein_coding	utr	chr1-155244506-155244699	0	2.03488e-07	0.876389	0.268	0.136	0.00552449	Melanocytes
1626	chr1-155243938-155244967	ENST00000428024	GBA	ENSG00000177628	protein_coding	utr	chr1-155244506-155244699	0	2.15072e-08	0.340722	0.164	0.135	0.000583899	Endothelial Cells
1627	chr1-155243938-155244967	ENST00000428024	GBA	ENSG00000177628	protein_coding	utr	chr1-155244506-155244699	0	3.57145e-06	0.284903	0.16	0.137	0.0969613	Smooth Muscle
1628	chr1-155243938-155244967	ENST00000428024	GBA	ENSG00000177628	protein_coding	utr	chr1-155244506-155244699	0	4.30774e-16	0.597631	0.195	0.128	1.16951e-11	Fibroblasts
1629	chr1-155243938-155244967	ENST00000428024	GBA	ENSG00000177628	protein_coding	utr	chr1-155244506-155244699	0	0.00455796	0.48841	0.181	0.138	1	Neuronal Cells
1630	chr1-155243938-155244967	ENST00000428024	GBA	ENSG00000177628	protein_coding	utr	chr1-155244506-155244699	0	2.97446e-103	-1.44748	0.064	0.193	8.07537e-99	Keratinocytes
1631	chr1-155243938-155244967	ENST00000428024	GBA	ENSG00000177628	protein_coding	utr	chr1-155244506-155244699	0	1.7421e-08	0.490439	0.193	0.135	0.000472963	T-Cells
1632	chr1-155243938-155244967	ENST00000428024	GBA	ENSG00000177628	protein_coding	utr	chr1-155244506-155244699	0	2.21211e-23	1.13375	0.333	0.128	6.00565e-19	B-Cells
1633	chr1-155250540-155250927	ENST00000368368	FAM189B	ENSG00000160767	protein_coding	cds	chr1-155250276-155250821	0	0.0049426	0.80614	0.118	0.063	1	Melanocytes
1634	chr1-155250540-155250927	ENST00000368368	FAM189B	ENSG00000160767	protein_coding	cds	chr1-155250276-155250821	0	4.96802e-27	1.50838	0.188	0.057	1.34877e-22	B-Cells
1635	chr1-155254942-155255896	ENST00000621094	FAM189B	ENSG00000160767	protein_coding	utr	chr1-155254878-155255483	0	9.28112e-11	-0.776173	0.068	0.128	2.51973e-06	Keratinocytes
1636	chr1-155254942-155255896	ENST00000621094	FAM189B	ENSG00000160767	protein_coding	utr	chr1-155254878-155255483	0	2.8868e-11	-0.71567	0.067	0.104	7.83737e-07	T-Cells
1637	chr1-155254942-155255896	ENST00000621094	FAM189B	ENSG00000160767	protein_coding	utr	chr1-155254878-155255483	0	0.00289463	0.621851	0.158	0.102	1	Lymphatic Endothelial Cells
1638	chr1-155254942-155255896	ENST00000621094	FAM189B	ENSG00000160767	protein_coding	utr	chr1-155254878-155255483	0	7.24988e-17	0.681514	0.152	0.093	1.96827e-12	Fibroblasts
1639	chr1-155254942-155255896	ENST00000621094	FAM189B	ENSG00000160767	protein_coding	utr	chr1-155254878-155255483	0	1.59081e-06	0.347284	0.125	0.099	0.043189	Endothelial Cells
1640	chr1-155254942-155255896	ENST00000621094	FAM189B	ENSG00000160767	protein_coding	utr	chr1-155254878-155255483	0	8.9439e-07	0.373569	0.126	0.101	0.0242818	Smooth Muscle
1641	chr1-155261564-155262553	ENST00000355379	SCAMP3	ENSG00000116521	protein_coding	cds	chr1-155262086-155262151	0	4.36148e-11	0.991662	0.238	0.103	1.1841e-06	B-Cells
1642	chr1-155261564-155262553	ENST00000355379	SCAMP3	ENSG00000116521	protein_coding	cds	chr1-155262086-155262151	0	0.0040712	0.664605	0.184	0.109	1	Melanocytes
1643	chr1-155261564-155262553	ENST00000355379	SCAMP3	ENSG00000116521	protein_coding	cds	chr1-155262086-155262151	0	1.23863e-12	-0.792413	0.072	0.138	3.36276e-08	Keratinocytes
1644	chr1-155261564-155262553	ENST00000355379	SCAMP3	ENSG00000116521	protein_coding	cds	chr1-155262086-155262151	0	1.5926e-09	0.65689	0.169	0.107	4.32376e-05	Myeloid Cells
1645	chr1-155261564-155262553	ENST00000355379	SCAMP3	ENSG00000116521	protein_coding	cds	chr1-155262086-155262151	0	4.36148e-11	0.991662	0.238	0.103	1.1841e-06	B-Cells
1646	chr1-155261564-155262553	ENST00000355379	SCAMP3	ENSG00000116521	protein_coding	cds	chr1-155262086-155262151	0	0.0040712	0.664605	0.184	0.109	1	Melanocytes
1647	chr1-155261564-155262553	ENST00000355379	SCAMP3	ENSG00000116521	protein_coding	cds	chr1-155262086-155262151	0	1.23863e-12	-0.792413	0.072	0.138	3.36276e-08	Keratinocytes
1648	chr1-155261564-155262553	ENST00000355379	SCAMP3	ENSG00000116521	protein_coding	cds	chr1-155262086-155262151	0	1.5926e-09	0.65689	0.169	0.107	4.32376e-05	Myeloid Cells
1649	chr1-15526431-15527164	ENST00000616884	DNAJC16	ENSG00000116138	protein_coding	utr	chr1-15526813-15526958	0	2.52046e-19	0.82533	0.429	0.2	6.84281e-15	B-Cells
1650	chr1-15526431-15527164	ENST00000616884	DNAJC16	ENSG00000116138	protein_coding	utr	chr1-15526813-15526958	0	0.000123785	0.337781	0.278	0.208	1	Myeloid Cells
1651	chr1-15526431-15527164	ENST00000616884	DNAJC16	ENSG00000116138	protein_coding	utr	chr1-15526813-15526958	0	0.00788013	0.31431	0.262	0.209	1	Secretory Cells
1652	chr1-155272950-155273742	ENST00000368361	CLK2	ENSG00000176444	protein_coding	utr	chr1-155273201-155273516	0	9.52631e-07	0.285721	0.18	0.15	0.025863	Endothelial Cells
1653	chr1-155272950-155273742	ENST00000368361	CLK2	ENSG00000176444	protein_coding	utr	chr1-155273201-155273516	0	0.00209175	0.346582	0.2	0.151	1	Myeloid Cells
1654	chr1-155272950-155273742	ENST00000368361	CLK2	ENSG00000176444	protein_coding	utr	chr1-155273201-155273516	0	1.27345e-06	0.746667	0.297	0.146	0.0345728	B-Cells
1655	chr1-155277134-155277671	ENST00000368358	HCN3	ENSG00000143630	protein_coding	cds	chr1-155277591-155277868	0	0.00984283	0.313036	0.183	0.142	1	Myeloid Cells
1656	chr1-155277134-155277671	ENST00000368358	HCN3	ENSG00000143630	protein_coding	cds	chr1-155277591-155277868	0	6.73067e-07	0.752175	0.274	0.137	0.0182731	B-Cells
1657	chr1-155277134-155277671	ENST00000368358	HCN3	ENSG00000143630	protein_coding	cds	chr1-155277591-155277868	0	0.00069997	0.433244	0.196	0.142	1	Secretory Cells
1658	chr1-155277134-155277671	ENST00000368358	HCN3	ENSG00000143630	protein_coding	cds	chr1-155277591-155277868	0	7.28212e-09	-0.599777	0.103	0.174	0.000197702	Keratinocytes
1659	chr1-155308423-155309045	ENST00000612683	FDPS	ENSG00000160752	protein_coding	utr	chr1-155308970-155309076	0	3.04519e-32	1.12878	0.355	0.136	8.26738e-28	B-Cells
1660	chr1-155308423-155309045	ENST00000612683	FDPS	ENSG00000160752	protein_coding	utr	chr1-155308970-155309076	0	1.30912e-09	-0.612631	0.102	0.179	3.55412e-05	Keratinocytes
1661	chr1-155308423-155309045	ENST00000612683	FDPS	ENSG00000160752	protein_coding	utr	chr1-155308970-155309076	0	1.249e-12	0.569305	0.218	0.143	3.39091e-08	T-Cells
1662	chr1-155308423-155309045	ENST00000612683	FDPS	ENSG00000160752	protein_coding	utr	chr1-155308970-155309076	0	1.89478e-05	0.439151	0.2	0.144	0.514415	Myeloid Cells
1663	chr1-155308423-155309045	ENST00000612683	FDPS	ENSG00000160752	protein_coding	utr	chr1-155308970-155309076	0	3.04519e-32	1.12878	0.355	0.136	8.26738e-28	B-Cells
1664	chr1-155308423-155309045	ENST00000612683	FDPS	ENSG00000160752	protein_coding	utr	chr1-155308970-155309076	0	1.30912e-09	-0.612631	0.102	0.179	3.55412e-05	Keratinocytes
1665	chr1-155308423-155309045	ENST00000612683	FDPS	ENSG00000160752	protein_coding	utr	chr1-155308970-155309076	0	1.249e-12	0.569305	0.218	0.143	3.39091e-08	T-Cells
1666	chr1-155308423-155309045	ENST00000612683	FDPS	ENSG00000160752	protein_coding	utr	chr1-155308970-155309076	0	1.89478e-05	0.439151	0.2	0.144	0.514415	Myeloid Cells
1667	chr1-155323068-155323488	ENST00000368354	RUSC1	ENSG00000160753	protein_coding	cds	chr1-155321774-155323130	0	3.72167e-23	0.777709	0.148	0.085	1.0104e-18	Fibroblasts
1668	chr1-155323068-155323488	ENST00000368354	RUSC1	ENSG00000160753	protein_coding	cds	chr1-155321774-155323130	0	1.28746e-05	0.903251	0.184	0.094	0.349534	Melanocytes
1669	chr1-155323068-155323488	ENST00000368354	RUSC1	ENSG00000160753	protein_coding	cds	chr1-155321774-155323130	0	0.00812783	0.802668	0.182	0.094	1	Mast Cells
1670	chr1-155323068-155323488	ENST00000368354	RUSC1	ENSG00000160753	protein_coding	cds	chr1-155321774-155323130	0	0.00370679	0.631033	0.136	0.095	1	Neuronal Cells
1671	chr1-155323068-155323488	ENST00000368354	RUSC1	ENSG00000160753	protein_coding	cds	chr1-155321774-155323130	0	5.86496e-28	0.872271	0.156	0.091	1.59228e-23	Smooth Muscle
1672	chr1-155323068-155323488	ENST00000368354	RUSC1	ENSG00000160753	protein_coding	cds	chr1-155321774-155323130	0	1.25738e-46	-1.24578	0.05	0.128	3.41365e-42	Keratinocytes
1673	chr1-155323068-155323488	ENST00000368354	RUSC1	ENSG00000160753	protein_coding	cds	chr1-155321774-155323130	0	3.72167e-23	0.777709	0.148	0.085	1.0104e-18	Fibroblasts
1674	chr1-155323068-155323488	ENST00000368354	RUSC1	ENSG00000160753	protein_coding	cds	chr1-155321774-155323130	0	1.28746e-05	0.903251	0.184	0.094	0.349534	Melanocytes
1675	chr1-155323068-155323488	ENST00000368354	RUSC1	ENSG00000160753	protein_coding	cds	chr1-155321774-155323130	0	0.00812783	0.802668	0.182	0.094	1	Mast Cells
1676	chr1-155323068-155323488	ENST00000368354	RUSC1	ENSG00000160753	protein_coding	cds	chr1-155321774-155323130	0	0.00370679	0.631033	0.136	0.095	1	Neuronal Cells
1677	chr1-155323068-155323488	ENST00000368354	RUSC1	ENSG00000160753	protein_coding	cds	chr1-155321774-155323130	0	5.86496e-28	0.872271	0.156	0.091	1.59228e-23	Smooth Muscle
1678	chr1-155323068-155323488	ENST00000368354	RUSC1	ENSG00000160753	protein_coding	cds	chr1-155321774-155323130	0	1.25738e-46	-1.24578	0.05	0.128	3.41365e-42	Keratinocytes
1679	chr1-155562070-155563425	ENST00000548830	ASH1L	ENSG00000116539	protein_coding	utr	chr1-155562779-155562807	0	7.84583e-07	0.377653	0.243	0.18	0.0213006	T-Cells
1680	chr1-155562070-155563425	ENST00000548830	ASH1L	ENSG00000116539	protein_coding	utr	chr1-155562779-155562807	0	9.77896e-27	0.993773	0.408	0.172	2.65489e-22	B-Cells
1681	chr1-155562070-155563425	ENST00000548830	ASH1L	ENSG00000116539	protein_coding	utr	chr1-155562779-155562807	0	0.00104858	-0.497429	0.136	0.218	1	Keratinocytes
1682	chr1-155687893-155689216	ENST00000405763	YY1AP1	ENSG00000163374	protein_coding	cds	chr1-155688071-155688464	0	1.82026e-19	0.929872	0.38	0.165	4.94182e-15	B-Cells
1683	chr1-155856954-155857366	ENST00000622608	GON4L	ENSG00000116580	protein_coding	utr	chr1-155857147-155857295	0	3.71887e-07	0.628633	0.105	0.066	0.0100964	T-Cells
1684	chr1-155856954-155857366	ENST00000622608	GON4L	ENSG00000116580	protein_coding	utr	chr1-155857147-155857295	0	6.10224e-09	1.13228	0.161	0.064	0.00016567	B-Cells
1685	chr1-155856954-155857366	ENST00000622608	GON4L	ENSG00000116580	protein_coding	utr	chr1-155857147-155857295	0	3.71887e-07	0.628633	0.105	0.066	0.0100964	T-Cells
1686	chr1-155856954-155857366	ENST00000622608	GON4L	ENSG00000116580	protein_coding	utr	chr1-155857147-155857295	0	6.10224e-09	1.13228	0.161	0.064	0.00016567	B-Cells
1687	chr1-155859276-155859596	ENST00000615926	GON4L	ENSG00000116580	protein_coding	utr	chr1-155859304-155859400	0	2.67346e-18	1.08548	0.249	0.1	7.25818e-14	B-Cells
1688	chr1-155859276-155859596	ENST00000615926	GON4L	ENSG00000116580	protein_coding	utr	chr1-155859304-155859400	0	4.86879e-16	0.74018	0.174	0.103	1.32183e-11	T-Cells
1689	chr1-155859276-155859596	ENST00000615926	GON4L	ENSG00000116580	protein_coding	utr	chr1-155859304-155859400	0	0.000170483	-0.58792	0.076	0.13	1	Keratinocytes
1690	chr1-155859276-155859596	ENST00000615926	GON4L	ENSG00000116580	protein_coding	utr	chr1-155859304-155859400	0	3.00841e-06	0.541343	0.158	0.105	0.0816753	Myeloid Cells
1691	chr1-155859276-155859596	ENST00000615926	GON4L	ENSG00000116580	protein_coding	utr	chr1-155859304-155859400	0	2.67346e-18	1.08548	0.249	0.1	7.25818e-14	B-Cells
1692	chr1-155859276-155859596	ENST00000615926	GON4L	ENSG00000116580	protein_coding	utr	chr1-155859304-155859400	0	4.86879e-16	0.74018	0.174	0.103	1.32183e-11	T-Cells
1693	chr1-155859276-155859596	ENST00000615926	GON4L	ENSG00000116580	protein_coding	utr	chr1-155859304-155859400	0	0.000170483	-0.58792	0.076	0.13	1	Keratinocytes
1694	chr1-155859276-155859596	ENST00000615926	GON4L	ENSG00000116580	protein_coding	utr	chr1-155859304-155859400	0	3.00841e-06	0.541343	0.158	0.105	0.0816753	Myeloid Cells
[truncated: 78,106 more rows]

## Sheet: TableS3_All_PropDiff_Ttest
BaselineProp.clusters	BaselineProp.Freq	PropMean.HC	PropMean.SSc	PropRatio	Tstatistic	P.Value	FDR
[truncated: 12 more rows]

[truncated: 30 more sheets: TableS4_Fib_PropDiff_Ttest, TableS5_Fibs_DE_RNA_cluster, TableS6_Fib_VAM_cluster, TableS7_Fib_VAM_Disease, TableS8_Fib_DE_Cluster_Disease, TableS9_Fib_GSVA_React_Disease, TableS10_Fib_gProf_KEGG_Disease, TableS11_Fib_DA_TFs_Disease, TableS12_Fib_DA_TFs_cluster, TableS13_Fib_RNAPolDE, TableS14_FibSpot_VAM_Halll, TableS15_Imm_PropDiff_Ttest, SupData16_Imm_DE_RNA_cluster, TableS17_Imm_DA_TFs_Cluster, TableS18_Imm_DA_TFs_Clust+Dise, TableS19_Macs_GSVA_Hall, TableS20_Vis_ImmSpo_VAMCells, TableS21_CellChat_Tri_HCandSSc, TableS22_CellChat_Wlcx_HC_SS, TableS23_PDGFTreat_GSVA_Wilcox …]
